# Supplementary material for: 5-[(E)-2-Fluoro­benzyl­idene]-8-(2-fluoro­phen­yl)-2-hy­droxy-10-methyl-3,10-di­aza­hexa­cyclo­[10.7.1.13,7.02,11.07,11.016,20]henicosa-1(20),12,14,16,18-pentaen-6-one
Source: Acta Crystallogr Sect E Struct Rep Online. 2010 Dec 24;67(Pt 1):o211–2. doi: 10.1107/S1600536810052815 (PMC3050149; doi:10.1107/S1600536810052815)
Supplement: Supplementary file 1 [file e-67-0o211-sup1.cif]

##############################################################################
###                                                                        ###
###        Electronic paper (Acta Crystallographica Section E)             ###
###                                                                        ###
##############################################################################
#                                                                            #
# This CIF contains the data in a paper accepted for publication in Acta     #
# Crystallographica Section E. It conforms to the requirements of Notes      #
# for Authors for Section E, and has been peer reviewed under the auspices   #
# of the IUCr Commission on Journals.                                        #
#                                                                            #
# Full details of the Crystallographic Information File format               #
# are given in the paper "The Crystallographic Information File (CIF):       #
# a New Standard Archive File for Crystallography" by S. R. Hall, F. H.      #
# Allen and I. D. Brown [Acta Cryst. (1991), A47, 655-685].                  #
#                                                                            #
# The current version of the core CIF dictionary is obtainable from          #
# ftp://ftp.iucr.org/pub/cif_core.dic. The current version number is 2.4.    #
#                                                                            #
# Software is freely available for graphical display of the structure(s) in  #
# this CIF.  For information consult the CIF home page http://www.iucr.org/  #
# cif/home.html                                                              #
#                                                                            #
# This file may be used for bona fide research purposes within the           #
# scientific community so long as proper attribution is given to the journal # 
# article from which it was obtained.                                        #
#                                                                            #
##############################################################################
                                             
data_global
_audit_creation_method     'form.cif (version 2.0)'
_journal_data_validation_number     ?
_journal_date_recd_electronic     2010-12-15
_journal_date_accepted     2010-12-16
_journal_name_full     'Acta Crystallographica, Section E'
_journal_year     2011
_journal_volume     67
_journal_issue      1
_journal_page_first     o211
_journal_page_last     o212
_journal_paper_category     QO
_journal_coeditor_code     HB5771
_publ_contact_author_name     'Prof. Fun, Hoong-Kun'
_publ_contact_author_address
;
      X-ray Crystallography Unit
      School of Physics
      Universiti Sains Malaysia
      11800 USM, Penang
      MALAYSIA
;
_publ_contact_author_email     'hkfun@usm.my'
_publ_contact_author_fax     '6 04 6579150'
_publ_contact_author_phone     '6 04 6533652'
_publ_section_title
;\
5-[(<i>E</i>)-2-Fluorobenzylidene]-8-(2-fluorophenyl)-2-hydroxy-10-methyl-3,10-\
diazahexacyclo[10.7.1.1^3,7^.0^2,11^.0^7,11^.0^16,20^]henicosa-1(20),12,14,\
16,18-pentaen-6-one
;
loop_
    _publ_author_name
    _publ_author_footnote
    _publ_author_address
    'Raju Suresh Kumar' ?
;
      School of Chemical Sciences
      Universiti Sains Malaysia
      11800 USM, Penang
      Malaysia
;
    'Hasnah Osman' ?
;
      School of Chemical Sciences
      Universiti Sains Malaysia
      11800 USM, Penang
      Malaysia
;
    'Chin Sing Yeap'
;
      Thomson Reuters ResearcherID: A-5523-2009.
;
;
      X-ray Crystallography Unit
      School of Physics
      Universiti Sains Malaysia
      11800 USM, Penang
      Malaysia
;
    'Hoong-Kun Fun'
;
      Thomson Reuters ResearcherID: A-3561-2009.
;
;     X-ray Crystallography Unit
      School of Physics
      Universiti Sains Malaysia
      11800 USM, Penang
      Malaysia
;
data_I
_audit_creation_method     SHELXL-97
_chemical_name_systematic
;
5-[(<i>E</i>)-2-Fluorobenzylidene]-8-(2-fluorophenyl)-2-hydroxy-10-
methyl-3,10-diazahexacyclo[10.7.1.1^3,7^.0^2,11^.0^7,11^.0^16,20^]henicosa-
1(20),12,14,16,18-pentaen-6-one
;
_chemical_name_common     ?
_chemical_formula_moiety     'C33 H26 F2 N2 O2'
_chemical_formula_sum     'C33 H26 F2 N2 O2'
_chemical_formula_iupac     'C33 H26 F2 N2 O2'
_chemical_formula_weight     520.56
_chemical_melting_point     ?
_symmetry_cell_setting     monoclinic
_symmetry_space_group_name_H-M     'P 21/c'
_symmetry_space_group_name_Hall     '-P 2ybc'
loop_
    _symmetry_equiv_pos_as_xyz
    'x, y, z'
    '-x, y+1/2, -z+1/2'
    '-x, -y, -z'
    'x, -y-1/2, z-1/2'
_cell_length_a     16.664(2)
_cell_length_b     9.7226(11)
_cell_length_c     15.507(2)
_cell_angle_alpha     90.00
_cell_angle_beta     96.447(2)
_cell_angle_gamma     90.00
_cell_volume     2496.5(5)
_cell_formula_units_Z     4
_cell_measurement_reflns_used     7762
_cell_measurement_theta_min     2.83
_cell_measurement_theta_max     33.80
_cell_measurement_temperature     100.00(10)
_exptl_crystal_description     'plate'
_exptl_crystal_colour     'yellow'
_exptl_crystal_size_max     0.49
_exptl_crystal_size_mid     0.32
_exptl_crystal_size_min     0.13
_exptl_crystal_density_diffrn     1.385
_exptl_crystal_density_meas     ?
_exptl_crystal_density_method     'not measured'
_exptl_crystal_F_000     1088
_exptl_absorpt_coefficient_mu     0.097
_exptl_absorpt_correction_type     multi-scan
_exptl_absorpt_process_details     '(<i>SADABS</i>; Bruker, 2009)'
_exptl_absorpt_correction_T_min     0.9546
_exptl_absorpt_correction_T_max     0.9876
_exptl_special_details
;
The crystal was placed in the cold stream of an Oxford Cryosystems Cobra
open-flow nitrogen cryostat (Cosier & Glazer, 1986) operating at 100.0 (1) K.
;
_diffrn_ambient_temperature     100
_diffrn_radiation_type     MoK\a
_diffrn_radiation_wavelength     0.71073
_diffrn_radiation_source     'fine-focus sealed tube'
_diffrn_radiation_monochromator     graphite
_diffrn_measurement_device_type     'Bruker APEXII DUO CCD'
_diffrn_measurement_method     '\f and \w'
_diffrn_detector_area_resol_mean     ?
_diffrn_reflns_number     31956
_diffrn_reflns_av_R_equivalents     0.0398
_diffrn_reflns_av_sigmaI/netI     0.0460
_diffrn_reflns_theta_min     2.83
_diffrn_reflns_theta_max     34.00
_diffrn_reflns_theta_full     34.00
_diffrn_measured_fraction_theta_max     0.988
_diffrn_measured_fraction_theta_full     0.988
_diffrn_reflns_limit_h_min     -25
_diffrn_reflns_limit_h_max     26
_diffrn_reflns_limit_k_min     -15
_diffrn_reflns_limit_k_max     15
_diffrn_reflns_limit_l_min     -24
_diffrn_reflns_limit_l_max     22
_diffrn_standards_number     0
_diffrn_standards_interval_count     .
_diffrn_standards_interval_time     .
_diffrn_standards_decay_%     ?
_refine_special_details
;
Refinement of <i>F</i>^2^ against ALL reflections. The weighted <i>R</i>-factor
<i>wR</i> and goodness of fit <i>S</i> are based on <i>F</i>^2^, conventional
<i>R</i>-factors <i>R</i> are based on <i>F</i>, with <i>F</i> set to zero for
negative <i>F</i>^2^. The threshold expression of <i>F</i>^2^ >
\s(<i>F</i>^2^) is used only for calculating <i>R</i>-factors(gt) <i>etc</i>.
and is not relevant to the choice of reflections for refinement.
<i>R</i>-factors based on <i>F</i>^2^ are statistically about twice as large
as those based on <i>F</i>, and <i>R</i>- factors based on ALL data will be
even larger.
;
_reflns_number_total     10068
_reflns_number_gt     7622
_reflns_threshold_expression     I>2\s(I)
_refine_ls_structure_factor_coef     Fsqd
_refine_ls_matrix_type     full
_refine_ls_R_factor_all     0.0727
_refine_ls_R_factor_gt     0.0517
_refine_ls_wR_factor_gt     0.1488
_refine_ls_wR_factor_ref     0.1810
_refine_ls_goodness_of_fit_ref     1.089
_refine_ls_restrained_S_all     1.089
_refine_ls_number_reflns     10068
_refine_ls_number_parameters     357
_refine_ls_number_restraints     0
_refine_ls_hydrogen_treatment     mixed
_refine_ls_weighting_scheme     calc
_refine_ls_weighting_details
         'calc w=1/[\s^2^(Fo^2^)+(0.1093P)^2^+0.1256P] where P=(Fo^2^+2Fc^2^)/3'
_atom_sites_solution_hydrogens     geom
_atom_sites_solution_primary     direct
_atom_sites_solution_secondary     difmap
_refine_ls_shift/su_max     0.000
_refine_ls_shift/su_mean     0.000
_refine_diff_density_max     0.501
_refine_diff_density_min     -0.344
_refine_ls_extinction_method     none
_refine_ls_extinction_coef     ?
loop_
    _atom_type_symbol
    _atom_type_description
    _atom_type_scat_dispersion_real
    _atom_type_scat_dispersion_imag
    _atom_type_scat_source
    'C' 'C' 0.0033 0.0016
                         'International Tables Vol C Tables 4.2.6.8 and 6.1.1.4'
    'H' 'H' 0.0000 0.0000
                         'International Tables Vol C Tables 4.2.6.8 and 6.1.1.4'
    'N' 'N' 0.0061 0.0033
                         'International Tables Vol C Tables 4.2.6.8 and 6.1.1.4'
    'O' 'O' 0.0106 0.0060
                         'International Tables Vol C Tables 4.2.6.8 and 6.1.1.4'
    'F' 'F' 0.0171 0.0103
                         'International Tables Vol C Tables 4.2.6.8 and 6.1.1.4'
_computing_data_collection     'APEX2 (Bruker, 2009)'
_computing_cell_refinement     'SAINT (Bruker, 2009)'
_computing_data_reduction     'SAINT (Bruker, 2009)'
_computing_structure_solution     'SHELXTL (Sheldrick, 2008)'
_computing_structure_refinement     'SHELXTL (Sheldrick, 2008)'
_computing_molecular_graphics     'SHELXTL (Sheldrick, 2008)'
_computing_publication_material
                             'SHELXTL (Sheldrick, 2008) and PLATON (Spek, 2009)'
loop_
    _atom_site_type_symbol
    _atom_site_label
    _atom_site_fract_x
    _atom_site_fract_y
    _atom_site_fract_z
    _atom_site_U_iso_or_equiv
    _atom_site_adp_type
    _atom_site_calc_flag
    _atom_site_refinement_flags
    _atom_site_occupancy
    _atom_site_disorder_assembly
    _atom_site_disorder_group
    F F1 0.22287(5) -0.09340(8) -0.08747(6) 0.03048(18) Uani d . 1 . .
    F F2 0.45096(6) 0.58239(9) -0.20151(6) 0.0358(2) Uani d . 1 . .
    O O1 0.39107(5) 0.30091(10) -0.12913(7) 0.02658(19) Uani d . 1 . .
    O O2 0.15163(5) 0.61493(9) 0.00816(6) 0.02169(17) Uani d . 1 . .
    N N1 0.17809(5) 0.51233(9) -0.12231(6) 0.01635(17) Uani d . 1 . .
    N N2 0.30632(5) 0.56856(10) 0.06815(6) 0.01923(18) Uani d . 1 . .
    C C1 0.16676(7) -0.05834(12) -0.15376(8) 0.0215(2) Uani d . 1 . .
    C C2 0.10676(7) -0.15156(13) -0.17951(10) 0.0271(2) Uani d . 1 . .
    H H2A 0.1053 -0.2373 -0.1532 0.033 Uiso calc R 1 . .
    C C3 0.04838(8) -0.11319(14) -0.24619(10) 0.0304(3) Uani d . 1 . .
    H H3A 0.0073 -0.1744 -0.2653 0.037 Uiso calc R 1 . .
    C C4 0.05071(8) 0.01535(14) -0.28457(9) 0.0268(2) Uani d . 1 . .
    H H4A 0.0102 0.0412 -0.3277 0.032 Uiso calc R 1 . .
    C C5 0.11349(7) 0.10543(12) -0.25857(8) 0.0211(2) Uani d . 1 . .
    H H5A 0.1156 0.1903 -0.2859 0.025 Uiso calc R 1 . .
    C C6 0.17377(7) 0.07036(11) -0.19167(7) 0.0185(2) Uani d . 1 . .
    C C7 0.24461(7) 0.15535(12) -0.16437(8) 0.0194(2) Uani d . 1 . .
    H H7A 0.2930 0.1089 -0.1499 0.023 Uiso calc R 1 . .
    C C8 0.24723(6) 0.29276(11) -0.15795(7) 0.01732(19) Uani d . 1 . .
    C C9 0.17378(6) 0.38537(11) -0.17402(7) 0.01779(19) Uani d . 1 . .
    H H9A 0.1664 0.4099 -0.2350 0.021 Uiso calc R 1 . .
    H H9B 0.1265 0.3338 -0.1617 0.021 Uiso calc R 1 . .
    C C10 0.25581(6) 0.57891(11) -0.13048(7) 0.01756(19) Uani d . 1 . .
    H H10A 0.2561 0.6728 -0.1093 0.021 Uiso calc R 1 . .
    H H10B 0.2673 0.5795 -0.1904 0.021 Uiso calc R 1 . .
    C C11 0.31781(6) 0.48950(11) -0.07365(7) 0.01573(18) Uani d . 1 . .
    C C12 0.32628(6) 0.35540(11) -0.12233(7) 0.01816(19) Uani d . 1 . .
    C C13 0.17937(6) 0.49274(11) -0.02730(7) 0.01591(18) Uani d . 1 . .
    C C14 0.13397(6) 0.36810(11) -0.00054(7) 0.01704(19) Uani d . 1 . .
    C C15 0.05339(6) 0.33647(12) -0.00943(8) 0.0209(2) Uani d . 1 . .
    H H15A 0.0154 0.3981 -0.0354 0.025 Uiso calc R 1 . .
    C C16 0.02922(7) 0.20736(13) 0.02195(9) 0.0252(2) Uani d . 1 . .
    H H16A -0.0255 0.1863 0.0174 0.030 Uiso calc R 1 . .
    C C17 0.08376(8) 0.11258(13) 0.05878(9) 0.0253(2) Uani d . 1 . .
    H H17A 0.0657 0.0289 0.0782 0.030 Uiso calc R 1 . .
    C C18 0.16772(7) 0.14199(12) 0.06725(8) 0.0209(2) Uani d . 1 . .
    C C19 0.23165(8) 0.05522(13) 0.10249(8) 0.0255(2) Uani d . 1 . .
    H H19A 0.2201 -0.0317 0.1228 0.031 Uiso calc R 1 . .
    C C20 0.30997(8) 0.09849(13) 0.10674(9) 0.0266(2) Uani d . 1 . .
    H H20A 0.3508 0.0400 0.1305 0.032 Uiso calc R 1 . .
    C C21 0.33118(7) 0.22989(13) 0.07610(8) 0.0237(2) Uani d . 1 . .
    H H21A 0.3850 0.2563 0.0788 0.028 Uiso calc R 1 . .
    C C22 0.27098(6) 0.31696(12) 0.04254(7) 0.01815(19) Uani d . 1 . .
    C C23 0.19010(6) 0.27189(11) 0.03808(7) 0.01777(19) Uani d . 1 . .
    C C24 0.27181(6) 0.46278(11) 0.00720(7) 0.01602(18) Uani d . 1 . .
    C C25 0.39317(6) 0.56622(13) 0.06012(7) 0.0211(2) Uani d . 1 . .
    H H25A 0.4186 0.4866 0.0894 0.025 Uiso calc R 1 . .
    H H25B 0.4192 0.6488 0.0847 0.025 Uiso calc R 1 . .
    C C26 0.39858(6) 0.55880(11) -0.03787(7) 0.01791(19) Uani d . 1 . .
    H H26A 0.4428 0.4965 -0.0478 0.021 Uiso calc R 1 . .
    C C27 0.41441(6) 0.69660(12) -0.07821(7) 0.01820(19) Uani d . 1 . .
    C C28 0.40392(7) 0.82279(13) -0.03838(8) 0.0238(2) Uani d . 1 . .
    H H28A 0.3833 0.8246 0.0149 0.029 Uiso calc R 1 . .
    C C29 0.42350(8) 0.94592(14) -0.07619(10) 0.0278(3) Uani d . 1 . .
    H H29A 0.4157 1.0286 -0.0482 0.033 Uiso calc R 1 . .
    C C30 0.45462(7) 0.94638(15) -0.15531(10) 0.0296(3) Uani d . 1 . .
    H H30A 0.4684 1.0291 -0.1799 0.036 Uiso calc R 1 . .
    C C31 0.46512(8) 0.82381(15) -0.19762(9) 0.0294(3) Uani d . 1 . .
    H H31A 0.4863 0.8222 -0.2506 0.035 Uiso calc R 1 . .
    C C32 0.44319(7) 0.70319(13) -0.15875(8) 0.0231(2) Uani d . 1 . .
    C C33 0.28877(8) 0.55308(15) 0.15801(8) 0.0275(3) Uani d . 1 . .
    H H33A 0.3097 0.6309 0.1914 0.041 Uiso calc R 1 . .
    H H33B 0.3137 0.4705 0.1821 0.041 Uiso calc R 1 . .
    H H33C 0.2314 0.5477 0.1594 0.041 Uiso calc R 1 . .
    H H1O2 0.1965(16) 0.658(3) 0.0285(17) 0.073(8) Uiso d . 1 . .
loop_
    _atom_site_aniso_label
    _atom_site_aniso_U_11
    _atom_site_aniso_U_22
    _atom_site_aniso_U_33
    _atom_site_aniso_U_12
    _atom_site_aniso_U_13
    _atom_site_aniso_U_23
    F1 0.0295(4) 0.0244(4) 0.0345(4) 0.0015(3) -0.0100(3) 0.0043(3)
    F2 0.0468(5) 0.0372(5) 0.0248(4) 0.0078(4) 0.0106(4) -0.0036(3)
    O1 0.0161(3) 0.0257(4) 0.0385(5) 0.0032(3) 0.0052(3) -0.0037(4)
    O2 0.0172(3) 0.0197(4) 0.0282(4) 0.0009(3) 0.0027(3) -0.0074(3)
    N1 0.0141(4) 0.0168(4) 0.0177(4) -0.0003(3) -0.0001(3) -0.0007(3)
    N2 0.0157(4) 0.0266(5) 0.0151(4) -0.0052(3) 0.0007(3) -0.0020(3)
    C1 0.0195(5) 0.0209(5) 0.0236(5) 0.0016(4) 0.0003(4) 0.0011(4)
    C2 0.0230(5) 0.0229(5) 0.0349(6) -0.0030(4) 0.0009(5) 0.0042(5)
    C3 0.0230(5) 0.0280(6) 0.0387(7) -0.0069(4) -0.0039(5) 0.0018(5)
    C4 0.0242(5) 0.0264(6) 0.0280(6) -0.0010(4) -0.0049(5) -0.0002(5)
    C5 0.0237(5) 0.0203(5) 0.0188(5) 0.0000(4) -0.0001(4) -0.0005(4)
    C6 0.0186(4) 0.0185(4) 0.0187(5) 0.0006(3) 0.0029(4) -0.0022(4)
    C7 0.0177(4) 0.0198(5) 0.0208(5) 0.0012(4) 0.0024(4) -0.0020(4)
    C8 0.0152(4) 0.0202(5) 0.0166(4) 0.0011(3) 0.0018(3) -0.0015(4)
    C9 0.0160(4) 0.0192(4) 0.0174(4) 0.0003(3) -0.0015(3) -0.0020(4)
    C10 0.0142(4) 0.0186(4) 0.0195(5) -0.0003(3) 0.0000(3) 0.0024(4)
    C11 0.0121(4) 0.0184(4) 0.0165(4) -0.0005(3) 0.0010(3) 0.0014(4)
    C12 0.0147(4) 0.0203(5) 0.0196(5) 0.0007(3) 0.0025(3) 0.0013(4)
    C13 0.0125(4) 0.0170(4) 0.0182(4) 0.0008(3) 0.0018(3) -0.0022(4)
    C14 0.0139(4) 0.0195(4) 0.0179(4) -0.0017(3) 0.0025(3) -0.0032(4)
    C15 0.0148(4) 0.0234(5) 0.0248(5) -0.0025(4) 0.0034(4) -0.0051(4)
    C16 0.0191(5) 0.0277(6) 0.0295(6) -0.0079(4) 0.0057(4) -0.0056(5)
    C17 0.0255(5) 0.0233(5) 0.0279(6) -0.0082(4) 0.0065(4) -0.0026(5)
    C18 0.0235(5) 0.0200(5) 0.0197(5) -0.0035(4) 0.0050(4) -0.0020(4)
    C19 0.0329(6) 0.0209(5) 0.0230(5) -0.0004(4) 0.0042(5) 0.0031(4)
    C20 0.0276(6) 0.0252(5) 0.0263(6) 0.0047(4) -0.0002(5) 0.0068(5)
    C21 0.0185(5) 0.0276(6) 0.0246(5) 0.0020(4) 0.0000(4) 0.0056(5)
    C22 0.0153(4) 0.0218(5) 0.0173(4) -0.0001(3) 0.0014(3) 0.0016(4)
    C23 0.0163(4) 0.0205(5) 0.0168(4) -0.0012(3) 0.0033(3) -0.0009(4)
    C24 0.0120(4) 0.0203(4) 0.0156(4) -0.0013(3) 0.0009(3) 0.0003(4)
    C25 0.0145(4) 0.0301(5) 0.0181(5) -0.0052(4) -0.0013(4) 0.0030(4)
    C26 0.0127(4) 0.0218(5) 0.0190(5) -0.0014(3) 0.0007(3) 0.0014(4)
    C27 0.0118(4) 0.0239(5) 0.0188(5) -0.0031(3) 0.0011(3) 0.0011(4)
    C28 0.0221(5) 0.0257(5) 0.0237(5) -0.0047(4) 0.0036(4) -0.0003(4)
    C29 0.0235(5) 0.0241(5) 0.0347(7) -0.0054(4) -0.0025(5) 0.0027(5)
    C30 0.0213(5) 0.0328(6) 0.0335(7) -0.0050(4) -0.0020(5) 0.0127(5)
    C31 0.0229(5) 0.0418(7) 0.0237(5) -0.0011(5) 0.0038(4) 0.0117(5)
    C32 0.0191(5) 0.0311(6) 0.0189(5) 0.0015(4) 0.0017(4) 0.0015(4)
    C33 0.0254(5) 0.0406(7) 0.0168(5) -0.0087(5) 0.0034(4) -0.0035(5)
_geom_special_details
;
All e.s.d.'s (except the e.s.d. in the dihedral angle between two l.s. planes)
are estimated using the full covariance matrix. The cell e.s.d.'s are taken
into account individually in the estimation of e.s.d.'s in distances, angles
and torsion angles; correlations between e.s.d.'s in cell parameters are only
used when they are defined by crystal symmetry. An approximate (isotropic)
treatment of cell e.s.d.'s is used for estimating e.s.d.'s involving l.s.
planes.
;
loop_
    _geom_bond_atom_site_label_1
    _geom_bond_atom_site_label_2
    _geom_bond_site_symmetry_2
    _geom_bond_distance
    _geom_bond_publ_flag
    F1 C1 . 1.3533(14) ?
    F2 C32 . 1.3620(15) ?
    O1 C12 . 1.2177(13) ?
    O2 C13 . 1.4088(13) ?
    O2 H1O2 . 0.89(3) ?
    N1 C10 . 1.4660(13) ?
    N1 C9 . 1.4694(14) ?
    N1 C13 . 1.4833(14) ?
    N2 C33 . 1.4633(16) ?
    N2 C25 . 1.4668(14) ?
    N2 C24 . 1.4696(14) ?
    C1 C2 . 1.3751(17) ?
    C1 C6 . 1.3930(16) ?
    C2 C3 . 1.3887(19) ?
    C2 H2A . 0.9300 ?
    C3 C4 . 1.3866(19) ?
    C3 H3A . 0.9300 ?
    C4 C5 . 1.3890(17) ?
    C4 H4A . 0.9300 ?
    C5 C6 . 1.4027(16) ?
    C5 H5A . 0.9300 ?
    C6 C7 . 1.4640(15) ?
    C7 C8 . 1.3400(15) ?
    C7 H7A . 0.9300 ?
    C8 C12 . 1.4994(15) ?
    C8 C9 . 1.5174(15) ?
    C9 H9A . 0.9700 ?
    C9 H9B . 0.9700 ?
    C10 C11 . 1.5477(14) ?
    C10 H10A . 0.9700 ?
    C10 H10B . 0.9700 ?
    C11 C12 . 1.5210(15) ?
    C11 C26 . 1.5510(14) ?
    C11 C24 . 1.5628(15) ?
    C13 C14 . 1.5110(15) ?
    C13 C24 . 1.5998(14) ?
    C14 C15 . 1.3694(14) ?
    C14 C23 . 1.4081(15) ?
    C15 C16 . 1.4209(17) ?
    C15 H15A . 0.9300 ?
    C16 C17 . 1.3730(19) ?
    C16 H16A . 0.9300 ?
    C17 C18 . 1.4196(16) ?
    C17 H17A . 0.9300 ?
    C18 C23 . 1.4059(16) ?
    C18 C19 . 1.4193(17) ?
    C19 C20 . 1.3658(18) ?
    C19 H19A . 0.9300 ?
    C20 C21 . 1.4214(18) ?
    C20 H20A . 0.9300 ?
    C21 C22 . 1.3699(15) ?
    C21 H21A . 0.9300 ?
    C22 C23 . 1.4117(14) ?
    C22 C24 . 1.5206(15) ?
    C25 C26 . 1.5338(16) ?
    C25 H25A . 0.9700 ?
    C25 H25B . 0.9700 ?
    C26 C27 . 1.5143(15) ?
    C26 H26A . 0.9800 ?
    C27 C32 . 1.3887(16) ?
    C27 C28 . 1.3933(17) ?
    C28 C29 . 1.3880(17) ?
    C28 H28A . 0.9300 ?
    C29 C30 . 1.385(2) ?
    C29 H29A . 0.9300 ?
    C30 C31 . 1.381(2) ?
    C30 H30A . 0.9300 ?
    C31 C32 . 1.3863(18) ?
    C31 H31A . 0.9300 ?
    C33 H33A . 0.9600 ?
    C33 H33B . 0.9600 ?
    C33 H33C . 0.9600 ?
loop_
    _geom_angle_atom_site_label_1
    _geom_angle_atom_site_label_2
    _geom_angle_atom_site_label_3
    _geom_angle_site_symmetry_1
    _geom_angle_site_symmetry_3
    _geom_angle
    _geom_angle_publ_flag
    C13 O2 H1O2 . . 103.9(17) ?
    C10 N1 C9 . . 108.26(8) ?
    C10 N1 C13 . . 103.19(8) ?
    C9 N1 C13 . . 115.37(8) ?
    C33 N2 C25 . . 112.58(9) ?
    C33 N2 C24 . . 115.78(9) ?
    C25 N2 C24 . . 104.66(9) ?
    F1 C1 C2 . . 118.19(11) ?
    F1 C1 C6 . . 117.60(10) ?
    C2 C1 C6 . . 124.20(11) ?
    C1 C2 C3 . . 117.70(12) ?
    C1 C2 H2A . . 121.1 ?
    C3 C2 H2A . . 121.1 ?
    C4 C3 C2 . . 120.70(12) ?
    C4 C3 H3A . . 119.6 ?
    C2 C3 H3A . . 119.6 ?
    C3 C4 C5 . . 120.01(11) ?
    C3 C4 H4A . . 120.0 ?
    C5 C4 H4A . . 120.0 ?
    C4 C5 C6 . . 120.99(11) ?
    C4 C5 H5A . . 119.5 ?
    C6 C5 H5A . . 119.5 ?
    C1 C6 C5 . . 116.33(10) ?
    C1 C6 C7 . . 119.21(10) ?
    C5 C6 C7 . . 124.33(10) ?
    C8 C7 C6 . . 127.06(10) ?
    C8 C7 H7A . . 116.5 ?
    C6 C7 H7A . . 116.5 ?
    C7 C8 C12 . . 116.89(9) ?
    C7 C8 C9 . . 124.09(10) ?
    C12 C8 C9 . . 118.60(9) ?
    N1 C9 C8 . . 114.82(8) ?
    N1 C9 H9A . . 108.6 ?
    C8 C9 H9A . . 108.6 ?
    N1 C9 H9B . . 108.6 ?
    C8 C9 H9B . . 108.6 ?
    H9A C9 H9B . . 107.5 ?
    N1 C10 C11 . . 104.03(8) ?
    N1 C10 H10A . . 110.9 ?
    C11 C10 H10A . . 110.9 ?
    N1 C10 H10B . . 110.9 ?
    C11 C10 H10B . . 110.9 ?
    H10A C10 H10B . . 109.0 ?
    C12 C11 C10 . . 106.98(8) ?
    C12 C11 C26 . . 115.13(8) ?
    C10 C11 C26 . . 117.17(9) ?
    C12 C11 C24 . . 109.69(8) ?
    C10 C11 C24 . . 101.18(8) ?
    C26 C11 C24 . . 105.62(8) ?
    O1 C12 C8 . . 122.83(10) ?
    O1 C12 C11 . . 123.26(10) ?
    C8 C12 C11 . . 113.85(8) ?
    O2 C13 N1 . . 108.10(8) ?
    O2 C13 C14 . . 111.89(9) ?
    N1 C13 C14 . . 115.09(9) ?
    O2 C13 C24 . . 111.65(8) ?
    N1 C13 C24 . . 105.15(8) ?
    C14 C13 C24 . . 104.78(8) ?
    C15 C14 C23 . . 119.38(10) ?
    C15 C14 C13 . . 131.91(10) ?
    C23 C14 C13 . . 108.69(9) ?
    C14 C15 C16 . . 118.46(11) ?
    C14 C15 H15A . . 120.8 ?
    C16 C15 H15A . . 120.8 ?
    C17 C16 C15 . . 122.38(11) ?
    C17 C16 H16A . . 118.8 ?
    C15 C16 H16A . . 118.8 ?
    C16 C17 C18 . . 120.19(11) ?
    C16 C17 H17A . . 119.9 ?
    C18 C17 H17A . . 119.9 ?
    C23 C18 C19 . . 116.30(10) ?
    C23 C18 C17 . . 116.45(11) ?
    C19 C18 C17 . . 127.24(11) ?
    C20 C19 C18 . . 120.49(11) ?
    C20 C19 H19A . . 119.8 ?
    C18 C19 H19A . . 119.8 ?
    C19 C20 C21 . . 122.19(11) ?
    C19 C20 H20A . . 118.9 ?
    C21 C20 H20A . . 118.9 ?
    C22 C21 C20 . . 118.92(11) ?
    C22 C21 H21A . . 120.5 ?
    C20 C21 H21A . . 120.5 ?
    C21 C22 C23 . . 118.76(11) ?
    C21 C22 C24 . . 132.63(10) ?
    C23 C22 C24 . . 108.61(9) ?
    C18 C23 C14 . . 123.11(10) ?
    C18 C23 C22 . . 123.33(10) ?
    C14 C23 C22 . . 113.55(10) ?
    N2 C24 C22 . . 116.07(9) ?
    N2 C24 C11 . . 102.00(8) ?
    C22 C24 C11 . . 117.98(9) ?
    N2 C24 C13 . . 112.35(9) ?
    C22 C24 C13 . . 104.06(8) ?
    C11 C24 C13 . . 104.01(8) ?
    N2 C25 C26 . . 104.66(8) ?
    N2 C25 H25A . . 110.8 ?
    C26 C25 H25A . . 110.8 ?
    N2 C25 H25B . . 110.8 ?
    C26 C25 H25B . . 110.8 ?
    H25A C25 H25B . . 108.9 ?
    C27 C26 C25 . . 113.57(9) ?
    C27 C26 C11 . . 114.90(9) ?
    C25 C26 C11 . . 103.28(8) ?
    C27 C26 H26A . . 108.3 ?
    C25 C26 H26A . . 108.3 ?
    C11 C26 H26A . . 108.3 ?
    C32 C27 C28 . . 115.55(10) ?
    C32 C27 C26 . . 120.40(10) ?
    C28 C27 C26 . . 124.03(10) ?
    C29 C28 C27 . . 121.67(12) ?
    C29 C28 H28A . . 119.2 ?
    C27 C28 H28A . . 119.2 ?
    C30 C29 C28 . . 120.42(13) ?
    C30 C29 H29A . . 119.8 ?
    C28 C29 H29A . . 119.8 ?
    C31 C30 C29 . . 119.89(12) ?
    C31 C30 H30A . . 120.1 ?
    C29 C30 H30A . . 120.1 ?
    C30 C31 C32 . . 118.01(12) ?
    C30 C31 H31A . . 121.0 ?
    C32 C31 H31A . . 121.0 ?
    F2 C32 C31 . . 118.27(11) ?
    F2 C32 C27 . . 117.35(11) ?
    C31 C32 C27 . . 124.38(12) ?
    N2 C33 H33A . . 109.5 ?
    N2 C33 H33B . . 109.5 ?
    H33A C33 H33B . . 109.5 ?
    N2 C33 H33C . . 109.5 ?
    H33A C33 H33C . . 109.5 ?
    H33B C33 H33C . . 109.5 ?
loop_
    _geom_torsion_atom_site_label_1
    _geom_torsion_atom_site_label_2
    _geom_torsion_atom_site_label_3
    _geom_torsion_atom_site_label_4
    _geom_torsion_site_symmetry_1
    _geom_torsion_site_symmetry_2
    _geom_torsion_site_symmetry_3
    _geom_torsion_site_symmetry_4
    _geom_torsion
    _geom_torsion_publ_flag
    F1 C1 C2 C3 . . . . 178.47(12) ?
    C6 C1 C2 C3 . . . . -1.7(2) ?
    C1 C2 C3 C4 . . . . -0.5(2) ?
    C2 C3 C4 C5 . . . . 2.3(2) ?
    C3 C4 C5 C6 . . . . -2.1(2) ?
    F1 C1 C6 C5 . . . . -178.26(10) ?
    C2 C1 C6 C5 . . . . 1.88(18) ?
    F1 C1 C6 C7 . . . . 5.77(16) ?
    C2 C1 C6 C7 . . . . -174.09(12) ?
    C4 C5 C6 C1 . . . . 0.05(17) ?
    C4 C5 C6 C7 . . . . 175.79(11) ?
    C1 C6 C7 C8 . . . . -145.45(13) ?
    C5 C6 C7 C8 . . . . 38.93(18) ?
    C6 C7 C8 C12 . . . . 175.81(11) ?
    C6 C7 C8 C9 . . . . 3.43(19) ?
    C10 N1 C9 C8 . . . . 49.53(12) ?
    C13 N1 C9 C8 . . . . -65.47(12) ?
    C7 C8 C9 N1 . . . . 148.66(11) ?
    C12 C8 C9 N1 . . . . -23.59(14) ?
    C9 N1 C10 C11 . . . . -74.36(10) ?
    C13 N1 C10 C11 . . . . 48.39(10) ?
    N1 C10 C11 C12 . . . . 72.81(10) ?
    N1 C10 C11 C26 . . . . -156.20(9) ?
    N1 C10 C11 C24 . . . . -41.99(10) ?
    C7 C8 C12 O1 . . . . 27.68(17) ?
    C9 C8 C12 O1 . . . . -159.51(11) ?
    C7 C8 C12 C11 . . . . -149.72(10) ?
    C9 C8 C12 C11 . . . . 23.09(14) ?
    C10 C11 C12 O1 . . . . 136.13(11) ?
    C26 C11 C12 O1 . . . . 4.01(16) ?
    C24 C11 C12 O1 . . . . -114.92(12) ?
    C10 C11 C12 C8 . . . . -46.47(11) ?
    C26 C11 C12 C8 . . . . -178.59(9) ?
    C24 C11 C12 C8 . . . . 62.47(11) ?
    C10 N1 C13 O2 . . . . 85.18(9) ?
    C9 N1 C13 O2 . . . . -156.95(8) ?
    C10 N1 C13 C14 . . . . -148.94(9) ?
    C9 N1 C13 C14 . . . . -31.08(12) ?
    C10 N1 C13 C24 . . . . -34.20(10) ?
    C9 N1 C13 C24 . . . . 83.67(10) ?
    O2 C13 C14 C15 . . . . 56.48(16) ?
    N1 C13 C14 C15 . . . . -67.42(15) ?
    C24 C13 C14 C15 . . . . 177.62(12) ?
    O2 C13 C14 C23 . . . . -125.16(10) ?
    N1 C13 C14 C23 . . . . 110.94(10) ?
    C24 C13 C14 C23 . . . . -4.02(11) ?
    C23 C14 C15 C16 . . . . 0.81(17) ?
    C13 C14 C15 C16 . . . . 179.03(11) ?
    C14 C15 C16 C17 . . . . -1.58(19) ?
    C15 C16 C17 C18 . . . . 0.4(2) ?
    C16 C17 C18 C23 . . . . 1.38(18) ?
    C16 C17 C18 C19 . . . . -179.11(12) ?
    C23 C18 C19 C20 . . . . -0.13(18) ?
    C17 C18 C19 C20 . . . . -179.64(13) ?
    C18 C19 C20 C21 . . . . -0.4(2) ?
    C19 C20 C21 C22 . . . . 1.1(2) ?
    C20 C21 C22 C23 . . . . -1.20(18) ?
    C20 C21 C22 C24 . . . . 178.01(12) ?
    C19 C18 C23 C14 . . . . 178.27(11) ?
    C17 C18 C23 C14 . . . . -2.17(17) ?
    C19 C18 C23 C22 . . . . 0.01(17) ?
    C17 C18 C23 C22 . . . . 179.57(11) ?
    C15 C14 C23 C18 . . . . 1.08(17) ?
    C13 C14 C23 C18 . . . . -177.52(10) ?
    C15 C14 C23 C22 . . . . 179.49(10) ?
    C13 C14 C23 C22 . . . . 0.90(13) ?
    C21 C22 C23 C18 . . . . 0.68(17) ?
    C24 C22 C23 C18 . . . . -178.72(10) ?
    C21 C22 C23 C14 . . . . -177.73(11) ?
    C24 C22 C23 C14 . . . . 2.88(13) ?
    C33 N2 C24 C22 . . . . -37.58(13) ?
    C25 N2 C24 C22 . . . . 86.96(10) ?
    C33 N2 C24 C11 . . . . -167.22(9) ?
    C25 N2 C24 C11 . . . . -42.68(10) ?
    C33 N2 C24 C13 . . . . 81.99(12) ?
    C25 N2 C24 C13 . . . . -153.47(9) ?
    C21 C22 C24 N2 . . . . -60.40(17) ?
    C23 C22 C24 N2 . . . . 118.87(10) ?
    C21 C22 C24 C11 . . . . 61.06(17) ?
    C23 C22 C24 C11 . . . . -119.66(10) ?
    C21 C22 C24 C13 . . . . 175.62(13) ?
    C23 C22 C24 C13 . . . . -5.10(11) ?
    C12 C11 C24 N2 . . . . 150.00(8) ?
    C10 C11 C24 N2 . . . . -97.23(9) ?
    C26 C11 C24 N2 . . . . 25.36(10) ?
    C12 C11 C24 C22 . . . . 21.57(12) ?
    C10 C11 C24 C22 . . . . 134.33(9) ?
    C26 C11 C24 C22 . . . . -103.08(10) ?
    C12 C11 C24 C13 . . . . -93.02(9) ?
    C10 C11 C24 C13 . . . . 19.75(10) ?
    C26 C11 C24 C13 . . . . 142.34(8) ?
    O2 C13 C24 N2 . . . . 0.39(12) ?
    N1 C13 C24 N2 . . . . 117.38(9) ?
    C14 C13 C24 N2 . . . . -120.91(9) ?
    O2 C13 C24 C22 . . . . 126.74(9) ?
    N1 C13 C24 C22 . . . . -116.27(9) ?
    C14 C13 C24 C22 . . . . 5.44(10) ?
    O2 C13 C24 C11 . . . . -109.14(9) ?
    N1 C13 C24 C11 . . . . 7.85(10) ?
    C14 C13 C24 C11 . . . . 129.56(9) ?
    C33 N2 C25 C26 . . . . 170.68(10) ?
    C24 N2 C25 C26 . . . . 44.13(11) ?
    N2 C25 C26 C27 . . . . 99.05(10) ?
    N2 C25 C26 C11 . . . . -26.05(11) ?
    C12 C11 C26 C27 . . . . 114.79(10) ?
    C10 C11 C26 C27 . . . . -12.32(13) ?
    C24 C11 C26 C27 . . . . -124.03(10) ?
    C12 C11 C26 C25 . . . . -120.97(10) ?
    C10 C11 C26 C25 . . . . 111.91(10) ?
    C24 C11 C26 C25 . . . . 0.20(11) ?
    C25 C26 C27 C32 . . . . 161.80(10) ?
    C11 C26 C27 C32 . . . . -79.59(13) ?
    C25 C26 C27 C28 . . . . -16.44(14) ?
    C11 C26 C27 C28 . . . . 102.17(12) ?
    C32 C27 C28 C29 . . . . -1.88(17) ?
    C26 C27 C28 C29 . . . . 176.44(11) ?
    C27 C28 C29 C30 . . . . -0.24(19) ?
    C28 C29 C30 C31 . . . . 1.01(19) ?
    C29 C30 C31 C32 . . . . 0.43(18) ?
    C30 C31 C32 F2 . . . . 177.91(11) ?
    C30 C31 C32 C27 . . . . -2.81(19) ?
    C28 C27 C32 F2 . . . . -177.23(10) ?
    C26 C27 C32 F2 . . . . 4.38(15) ?
    C28 C27 C32 C31 . . . . 3.48(17) ?
    C26 C27 C32 C31 . . . . -174.91(11) ?
loop_
    _geom_hbond_atom_site_label_D
    _geom_hbond_atom_site_label_H
    _geom_hbond_atom_site_label_A
    _geom_hbond_site_symmetry_A
    _geom_hbond_distance_DH
    _geom_hbond_distance_HA
    _geom_hbond_distance_DA
    _geom_hbond_angle_DHA
    _geom_hbond_publ_flag
    O2 H1O2 N2 . 0.88(3) 2.06(3) 2.6786(13) 127(2) yes
    C10 H10A F1 1_565 0.97 2.37 3.3135(14) 163 yes
    C30 H30A F2 2_654 0.93 2.45 3.1525(17) 132 yes
    C5 H5A Cg1 4_554 0.93 2.94 3.6110(14) 131 yes
    C33 H33C Cg2 4_555 0.96 2.93 3.7253(15) 141 yes
