# Supplementary material for: 5-[(E)-2-Fluoro­benzyl­idene]-8-(2-fluoro­phen­yl)-2-hy­droxy-10-methyl-3,10-di­aza­hexa­cyclo­[10.7.1.13,7.02,11.07,11.016,20]henicosa-1(20),12,14,16,18-pentaen-6-one
Source: Acta Crystallogr Sect E Struct Rep Online. 2010 Dec 24;67(Pt 1):o211–2. doi: 10.1107/S1600536810052815 (PMC3050149; doi:10.1107/S1600536810052815)
Supplement: Supplementary file 2 [file e-67-0o211-Isup2.hkl]

# 
# h,k,l, Fc-squared, Fo-squared, sigma(Fo-squared) and status flag 
# 
data_I
_shelx_title ' ofacsm in P2(1)/c (100K)' 
_shelx_refln_list_code          4 
_shelx_F_calc_maximum      126.36 
_exptl_crystal_F_000      1088.00 
_reflns_d_resolution_high  0.6355 
 
loop_ 
 _symmetry_equiv_pos_as_xyz 
 'x, y, z' 
 '-x, y+1/2, -z+1/2' 
 '-x, -y, -z' 
 'x, -y-1/2, z-1/2' 
 
_cell_length_a    16.6642 
_cell_length_b     9.7226 
_cell_length_c    15.5068 
_cell_angle_alpha  90.000 
_cell_angle_beta   96.447 
_cell_angle_gamma  90.000 
 
_shelx_F_squared_multiplier     1.000 
 
loop_ 
 _refln_index_h 
 _refln_index_k 
 _refln_index_l 
 _refln_F_squared_calc 
 _refln_F_squared_meas 
 _refln_F_squared_sigma 
 _refln_observed_status 
   5   0   0     4549.24     5087.16    170.82 o 
   7   0   0     8819.66    10444.05    238.87 o 
   8   0   0     6962.78     8078.20    150.31 o 
   9   0   0     1902.84     2244.12     59.23 o 
  10   0   0      400.88      405.44      9.25 o 
  11   0   0      398.54      439.13     10.07 o 
  12   0   0      581.49      560.12     12.95 o 
  13   0   0      515.28      518.41     13.47 o 
  14   0   0     7429.66     7557.57    142.63 o 
  15   0   0        3.54       18.05      3.27 o 
  16   0   0       18.26        8.92      3.57 o 
  17   0   0      238.94      272.76     11.58 o 
  18   0   0      808.87      837.62     32.92 o 
  19   0   0       49.76       61.03     14.36 o 
  20   0   0        4.13        0.89      6.37 o 
  21   0   0      117.28      131.92     12.62 o 
  22   0   0      470.58      517.59     20.60 o 
  23   0   0       97.50      119.62     14.36 o 
  24   0   0       18.37       22.10      6.07 o 
  25   0   0        7.46        4.11      6.35 o 
  26   0   0       70.97       64.83     11.06 o 
   5   1   0     4274.13     4712.72    112.26 o 
   6   1   0     2937.76     3408.31     82.31 o 
   7   1   0       67.71       89.47      2.83 o 
   8   1   0      105.81       95.28      4.60 o 
   9   1   0      166.42      176.67      5.23 o 
  10   1   0      177.78      191.45      4.08 o 
  11   1   0       75.31       71.93      4.14 o 
  12   1   0       91.74       76.29      3.12 o 
  13   1   0      892.27      871.18     14.12 o 
  14   1   0      175.94      160.41      4.97 o 
  15   1   0      764.99      760.19     13.13 o 
  16   1   0       94.42       82.60      4.73 o 
  17   1   0      284.45      280.21      8.37 o 
  18   1   0        1.26       -1.37      2.25 o 
  19   1   0      386.17      394.06      9.71 o 
  20   1   0      452.12      453.63     10.73 o 
  21   1   0       90.46      103.69      7.81 o 
  22   1   0        3.16        1.13      3.38 o 
  23   1   0       19.19       24.22      5.30 o 
  24   1   0        0.68       -3.41      3.41 o 
  25   1   0        3.37       -1.93      5.10 o 
   1   2   0       61.09      102.09      5.55 o 
   2   2   0     5736.19     6136.40    226.97 o 
   3   2   0     1756.53     1951.26     50.04 o 
   4   2   0      389.96      383.34      9.52 o 
   5   2   0       58.81       66.25      2.73 o 
   6   2   0      772.41      966.64     12.40 o 
   7   2   0      640.63      678.62     10.69 o 
   8   2   0     3798.34     4270.96     58.60 o 
   9   2   0      460.56      521.62      7.82 o 
  10   2   0        1.51        2.14      1.07 o 
  11   2   0      144.88      165.16      4.00 o 
  12   2   0        0.04       -1.33      1.33 o 
  13   2   0      412.99      442.45      8.17 o 
  14   2   0        1.75        2.76      1.61 o 
  15   2   0      562.56      590.96     10.36 o 
  16   2   0       42.04       33.14      3.11 o 
  17   2   0      316.46      334.01      8.61 o 
  18   2   0      218.12      231.98      8.18 o 
  19   2   0       23.16       21.43      3.21 o 
  20   2   0       83.34       94.92      5.87 o 
  21   2   0      187.79      180.78      9.88 o 
  22   2   0      309.23      346.22     14.11 o 
  23   2   0      392.36      411.77     18.04 o 
  24   2   0       28.89       29.15      5.96 o 
  25   2   0       24.21       24.45      5.63 o 
   1   3   0     6829.62     7367.49    175.05 o 
   2   3   0     5538.16     5977.02    103.11 o 
   3   3   0        0.52        0.02      0.46 o 
   4   3   0     2157.95     2172.31     28.15 o 
   5   3   0     2620.33     2908.76     37.32 o 
   6   3   0      538.77      691.18      9.47 o 
   7   3   0        1.27        0.81      0.76 o 
   8   3   0      396.06      498.97      8.18 o 
   9   3   0      352.41      396.59      6.63 o 
  10   3   0       20.16       21.45      1.59 o 
  11   3   0      132.37      117.68      3.73 o 
  12   3   0      388.64      419.79      7.74 o 
  13   3   0       29.22       34.34      2.70 o 
  14   3   0       57.41       61.36      4.02 o 
  15   3   0       38.18       44.02      3.13 o 
  16   3   0      433.95      369.16      8.95 o 
  17   3   0      283.82      277.61      7.79 o 
  18   3   0       12.90       -0.16      2.31 o 
  19   3   0      246.77      291.14      8.85 o 
  20   3   0       53.00       67.47      5.76 o 
  21   3   0      576.03      614.31     20.17 o 
  22   3   0        5.00       -0.25      3.79 o 
  23   3   0       33.89       29.77      5.65 o 
  24   3   0        0.98       -3.54      4.21 o 
  25   3   0       77.39       87.13      8.56 o 
   0   4   0     3987.76     4186.83     81.23 o 
   1   4   0     2904.93     3361.71     42.55 o 
   2   4   0       13.55        9.01      1.02 o 
   3   4   0     1896.38     2122.11     24.76 o 
   4   4   0      635.25      807.65     10.82 o 
   5   4   0     1929.07     2233.53     27.21 o 
   6   4   0      121.72      150.03      3.47 o 
   7   4   0      117.29      151.60      3.54 o 
   8   4   0      811.07      887.44     12.44 o 
   9   4   0      176.03      200.48      4.72 o 
  10   4   0      429.61      412.73      8.09 o 
  11   4   0      410.85      409.38      7.63 o 
  12   4   0       25.36       20.76      2.12 o 
  13   4   0      731.04      677.49     11.30 o 
  14   4   0       85.96       99.86      4.38 o 
  15   4   0       74.95       45.45      3.50 o 
  16   4   0      136.55      138.54      5.88 o 
  17   4   0        0.72       -2.02      2.36 o 
  18   4   0       20.92       22.29      3.46 o 
  19   4   0      191.74      220.03     11.86 o 
  20   4   0       84.53       94.37      6.75 o 
  21   4   0       24.57       16.10      5.46 o 
  22   4   0       44.17       47.57      6.40 o 
  23   4   0       16.02       17.98      7.72 o 
  24   4   0       63.68       65.39      7.67 o 
  25   4   0        4.22        4.82      4.93 o 
   1   5   0     1602.73     1597.25     42.68 o 
   2   5   0      425.73      418.87      9.52 o 
   3   5   0      125.42      167.27      6.67 o 
   4   5   0      250.38      250.41      4.39 o 
   5   5   0      121.62      117.98      3.14 o 
   6   5   0      595.86      638.64      9.93 o 
   7   5   0        0.73        1.79      0.98 o 
   8   5   0      492.32      472.19      8.26 o 
   9   5   0       47.09       48.35      2.63 o 
  10   5   0       10.82        6.37      1.62 o 
  11   5   0      164.90      139.69      4.30 o 
  12   5   0      198.88      199.59      6.14 o 
  13   5   0        7.09       13.79      2.58 o 
  14   5   0      167.37      152.17      5.94 o 
  15   5   0      128.77      102.03      5.28 o 
  16   5   0        7.93        5.99      3.28 o 
  17   5   0        0.45        0.42      2.46 o 
  18   5   0       76.83       75.57      6.57 o 
  19   5   0        0.04       -0.60      3.06 o 
  20   5   0        0.16       -3.25      3.25 o 
  21   5   0       24.02       19.12      4.91 o 
  22   5   0      248.54      232.04     11.82 o 
  23   5   0       28.66       25.68      8.13 o 
  24   5   0       28.80       27.84      5.87 o 
   0   6   0      292.87      330.76      8.13 o 
   1   6   0      202.47      234.49      5.10 o 
   2   6   0      580.17      540.65      8.99 o 
   3   6   0      163.66      195.97      8.03 o 
   4   6   0       86.93       82.80      3.52 o 
   5   6   0       10.46        8.07      1.39 o 
   6   6   0        0.48        1.28      0.77 o 
   7   6   0       14.53       21.57      2.09 o 
   8   6   0        0.07        0.94      1.19 o 
   9   6   0      522.00      494.03      9.36 o 
  10   6   0       31.60       26.18      2.50 o 
  11   6   0       10.07        5.35      3.43 o 
  12   6   0       87.57       73.13      4.10 o 
  13   6   0      479.61      474.25     11.15 o 
  14   6   0      120.36      110.89      5.49 o 
  15   6   0      173.04      144.41      6.64 o 
  16   6   0       37.58       33.61      3.74 o 
  17   6   0       87.13       92.82      6.96 o 
  18   6   0        2.01        2.42      3.15 o 
  19   6   0       84.57       91.80      6.75 o 
  20   6   0       43.96       38.93      5.94 o 
  21   6   0       63.81       64.56      7.62 o 
  22   6   0      156.89      161.65     10.90 o 
  23   6   0       58.24       59.63      7.37 o 
   1   7   0        9.62        6.71      1.65 o 
   2   7   0      193.57      205.55      5.97 o 
   3   7   0     1624.23     1498.24     24.79 o 
   4   7   0      596.57      555.07     10.36 o 
   5   7   0     1123.11     1157.47     20.50 o 
   6   7   0      628.69      586.49      9.94 o 
   7   7   0       98.46      107.55      4.50 o 
   8   7   0       53.11       49.31      3.16 o 
   9   7   0     1812.36     1878.04     27.95 o 
  10   7   0        0.87        0.39      1.88 o 
  11   7   0      232.15      253.24      6.94 o 
  12   7   0      209.96      239.82     10.75 o 
  13   7   0      509.97      461.45     11.12 o 
  14   7   0       13.96       12.35      3.15 o 
  15   7   0        0.07        5.03      3.25 o 
  16   7   0       41.37       39.51      4.75 o 
  17   7   0      114.79      100.69      6.78 o 
  18   7   0      523.83      499.45     18.65 o 
  19   7   0       15.06       10.65      4.04 o 
  20   7   0        4.73       15.80     10.37 o 
  21   7   0       26.83       26.44      5.64 o 
  22   7   0       39.53       43.87      6.60 o 
  23   7   0       78.97       76.37      8.09 o 
   0   8   0      851.71      834.28     19.84 o 
   1   8   0     3829.97     3702.66     51.31 o 
   2   8   0      103.77       85.85      3.92 o 
   3   8   0      337.90      345.51      7.62 o 
   4   8   0      678.12      660.68     14.20 o 
   5   8   0      613.94      638.86     12.39 o 
   6   8   0     3079.17     2974.25     45.49 o 
   7   8   0      609.45      602.70     12.01 o 
   8   8   0      358.16      338.30     12.77 o 
   9   8   0       71.16       66.30      4.19 o 
  10   8   0       50.68       57.29      6.92 o 
  11   8   0        0.02        0.10      3.06 o 
  12   8   0       39.88       38.33      4.07 o 
  13   8   0       64.63       72.46      4.63 o 
  14   8   0        9.74       17.39      3.21 o 
  15   8   0       19.22       22.85      4.07 o 
  16   8   0      255.04      259.46     10.08 o 
  17   8   0        3.44        5.51      3.68 o 
  18   8   0        3.18        1.72      3.79 o 
  19   8   0       23.86       31.64      9.44 o 
  20   8   0      140.78      152.15     13.17 o 
  21   8   0      178.90      200.16     11.80 o 
  22   8   0       74.14       68.40      7.86 o 
   1   9   0      749.65      696.30     14.26 o 
   2   9   0      243.61      233.52      9.43 o 
   3   9   0        0.50       -1.49      3.23 o 
   4   9   0      125.34      148.98      5.83 o 
   5   9   0      230.61      228.57      7.87 o 
   6   9   0       56.68       56.09      3.95 o 
   7   9   0      149.91      132.15      5.68 o 
   8   9   0       20.34       27.14      3.19 o 
   9   9   0        0.45        1.13      2.36 o 
  10   9   0      138.42      140.08      5.99 o 
  11   9   0      238.35      244.05     10.60 o 
  12   9   0      134.39      138.40      6.15 o 
  13   9   0        9.31        8.39      3.56 o 
  14   9   0       41.18       47.01      7.12 o 
  15   9   0        3.21       -3.95      3.95 o 
  16   9   0       72.20       84.40      6.68 o 
  17   9   0        0.71        6.11      3.78 o 
  18   9   0        0.30        6.55      4.64 o 
  19   9   0        0.00        0.04      4.23 o 
  20   9   0       11.09       14.51      5.26 o 
  21   9   0       58.57       52.68      7.15 o 
   0  10   0      183.92      188.90     11.57 o 
   1  10   0       56.18       48.85      3.76 o 
   2  10   0       23.66       14.62      2.66 o 
   3  10   0        7.46        8.89      2.53 o 
   4  10   0        5.92        3.06      2.38 o 
   5  10   0       57.31       54.81      4.26 o 
   6  10   0        0.34       -2.16      2.16 o 
   7  10   0       10.61        6.03      2.56 o 
   8  10   0       38.54       36.04      3.87 o 
   9  10   0        3.10       -2.38      2.38 o 
  10  10   0        6.24        9.67      2.85 o 
  11  10   0        0.09       -0.06      3.73 o 
  12  10   0       16.25        5.43      3.54 o 
  13  10   0        2.47        0.56      3.38 o 
  14  10   0       41.27       43.03      5.22 o 
  15  10   0       25.61       20.75      4.55 o 
  16  10   0       28.73       40.85      5.45 o 
  17  10   0       16.14       20.97      5.44 o 
  18  10   0       58.18       72.67      7.80 o 
  19  10   0        0.22        1.22      4.59 o 
   1  11   0      283.46      286.08     10.63 o 
   2  11   0      132.75      115.89      5.52 o 
   3  11   0      123.17       87.36      4.92 o 
   4  11   0      124.58      111.80      5.47 o 
   5  11   0       19.58       17.54      3.07 o 
   6  11   0      108.14       94.68      5.12 o 
   7  11   0      208.90      236.04      7.55 o 
   8  11   0       18.38       22.74      4.39 o 
   9  11   0       31.18       23.97      4.33 o 
  10  11   0       25.10       36.24      6.57 o 
  11  11   0      383.62      417.56     11.62 o 
  12  11   0       10.21       21.04      4.52 o 
  13  11   0      154.58      160.85     12.22 o 
  14  11   0        8.37        9.97      4.24 o 
  15  11   0      102.76      103.46      8.83 o 
  16  11   0       82.53       96.48      8.42 o 
  17  11   0        0.41        0.16      5.40 o 
  18  11   0        2.95        5.52      4.76 o 
   0  12   0        6.63        1.26      3.91 o 
   1  12   0        2.67       -1.08      3.07 o 
   2  12   0       49.07       57.31      4.30 o 
   3  12   0        1.48        4.47      2.75 o 
   4  12   0       62.29       57.94      4.35 o 
   5  12   0       11.61       15.24      3.12 o 
   6  12   0       16.92       17.38      3.93 o 
   7  12   0      116.62      130.24      7.73 o 
   8  12   0       53.00       53.57      5.52 o 
   9  12   0        7.91       10.78      5.15 o 
  10  12   0       14.65       15.28      4.85 o 
  11  12   0        7.68        5.39      4.18 o 
  12  12   0        2.12        3.58      4.64 o 
  13  12   0        0.32        3.69      4.01 o 
  14  12   0      103.36      121.08      7.90 o 
  15  12   0        0.15       -1.79      6.10 o 
  16  12   0       70.29       70.13     12.94 o 
   1  13   0        1.00        0.52      3.70 o 
   2  13   0      102.95       88.62      6.40 o 
   3  13   0      145.73      133.85      7.50 o 
   4  13   0      137.46      151.17      9.34 o 
   5  13   0        6.38       11.87      3.99 o 
   6  13   0      123.44      102.82     10.00 o 
   7  13   0        4.71       11.32      4.01 o 
   8  13   0       48.34       55.44      5.79 o 
   9  13   0      210.15      224.70     14.95 o 
  10  13   0       10.17       14.70      4.02 o 
  11  13   0        1.92        0.12      5.83 o 
  12  13   0        2.95       -5.39      5.39 o 
  13  13   0       19.60       12.17      8.77 o 
   0  14   0      128.16      130.01     15.01 o 
   1  14   0        4.72        0.55      5.27 o 
   2  14   0       64.51       65.82      8.34 o 
   3  14   0        6.85        2.97      5.39 o 
   4  14   0        1.19       -4.80      5.30 o 
   5  14   0       67.95       56.70     17.75 o 
   6  14   0       95.66      105.42     10.01 o 
   7  14   0        0.16       -3.51      5.23 o 
   8  14   0       24.03       15.54      6.39 o 
   9  14   0        1.95       -4.54      4.54 o 
  10  14   0        2.69       12.53      9.81 o 
   1  15   0       16.64       23.06      7.13 o 
   2  15   0       34.96       42.09     15.23 o 
   3  15   0       45.85       40.64      7.82 o 
   4  15   0        1.43       -5.44      5.44 o 
   5  15   0       12.72       -5.62      8.15 o 
 -26   1   1        1.59        6.26      7.71 o 
 -25   1   1        0.96       -4.23      4.23 o 
 -24   1   1      210.04      205.49     11.77 o 
 -23   1   1        7.38        7.34      4.29 o 
 -22   1   1      364.18      381.84     14.41 o 
 -21   1   1       66.23       65.92      5.92 o 
 -20   1   1      166.03      170.05      9.23 o 
 -19   1   1       22.60       35.85      9.32 o 
 -18   1   1       31.49       37.67      3.82 o 
 -17   1   1      720.30      682.41     14.90 o 
 -16   1   1       27.10       57.23      3.65 o 
 -15   1   1     1364.56     1279.89     19.65 o 
 -14   1   1      897.77      830.16     13.63 o 
 -13   1   1      855.39      791.85     12.95 o 
 -12   1   1      115.29      112.91      3.74 o 
 -11   1   1      815.15      797.57     11.81 o 
 -10   1   1      146.13      179.55      4.53 o 
  -9   1   1     3420.26     3771.03     50.57 o 
  -8   1   1       18.46       24.61      1.94 o 
  -7   1   1     3921.74     4640.99     84.97 o 
  -6   1   1     1260.91     1337.01     33.93 o 
  -5   1   1      102.54      113.30      4.76 o 
  -4   1   1        0.57        0.90      1.82 o 
   1   1   1     1199.02     1201.13     46.23 o 
   3   1   1        1.53        5.87      1.93 o 
   4   1   1     4456.32     4886.62    122.00 o 
   5   1   1     2224.74     2495.16     51.53 o 
   6   1   1     1505.04     1692.11     20.51 o 
   7   1   1     5368.99     6016.36     69.60 o 
   8   1   1      440.89      464.78      6.95 o 
   9   1   1     4958.42     5392.83     67.01 o 
  10   1   1        0.06        1.60      0.94 o 
  11   1   1      352.02      333.99      8.00 o 
  12   1   1       19.05       31.96      3.57 o 
  13   1   1       93.06      112.81      4.71 o 
  14   1   1      192.03      171.17      5.13 o 
  15   1   1      542.63      485.36     11.24 o 
  16   1   1     1666.76     1557.90     26.11 o 
  17   1   1       60.39       65.40      4.22 o 
  18   1   1       17.37       20.51      3.01 o 
  19   1   1        2.40       -1.30      2.38 o 
  20   1   1        0.96        2.27      2.65 o 
  21   1   1       38.08       45.12      4.32 o 
  22   1   1        3.22        6.82      3.19 o 
  23   1   1      157.61      174.28      9.44 o 
  24   1   1      290.68      290.10     24.63 o 
  25   1   1        0.00       -0.29      4.18 o 
 -25   2   1        8.87        9.28      5.21 o 
 -24   2   1       74.91       76.33      7.96 o 
 -23   2   1      212.48      230.74     11.64 o 
 -22   2   1      193.11      208.77     10.81 o 
 -21   2   1      106.21       93.03      7.79 o 
 -20   2   1        8.95       12.69      4.85 o 
 -19   2   1      570.39      544.63     13.25 o 
 -18   2   1       79.16       60.20      4.44 o 
 -17   2   1       22.05       24.87      2.78 o 
 -16   2   1      156.22      165.98      5.82 o 
 -15   2   1      169.20      150.09      4.95 o 
 -14   2   1     1962.51     1868.45     27.18 o 
 -13   2   1       22.32       23.46      2.19 o 
 -12   2   1       98.84       87.07      3.41 o 
 -11   2   1      105.19      103.84      3.35 o 
 -10   2   1     1137.63     1213.42     16.72 o 
  -9   2   1        5.88        0.94      0.99 o 
  -8   2   1     2295.62     2732.32     37.07 o 
  -7   2   1     1552.62     1679.38     25.24 o 
  -6   2   1     3387.37     3497.54     65.88 o 
  -5   2   1      297.23      339.18     10.64 o 
  -4   2   1      584.35      622.29     14.04 o 
  -3   2   1      794.81      935.53     20.00 o 
  -2   2   1       11.49       16.71      3.18 o 
  -1   2   1        9.36       15.51      1.95 o 
   0   2   1    10116.47    10039.19    370.60 o 
   1   2   1     1321.96     1364.79     53.02 o 
   2   2   1      835.37      801.74     22.03 o 
   3   2   1      468.97      520.54     15.73 o 
   4   2   1      117.89      112.10      4.40 o 
   5   2   1      347.25      453.89      7.09 o 
   6   2   1      131.13      168.39      4.24 o 
   7   2   1       19.75       17.63      1.30 o 
   8   2   1        0.01        2.14      0.88 o 
   9   2   1      795.45      869.51     14.94 o 
  10   2   1       46.79       46.48      4.32 o 
  11   2   1     1469.83     1421.86     24.59 o 
  12   2   1      132.77      166.47      5.13 o 
  13   2   1     1765.55     1744.01     24.23 o 
  14   2   1      688.02      615.80     11.39 o 
  15   2   1        0.95       -0.26      1.85 o 
  16   2   1      293.77      291.05      7.87 o 
  17   2   1      182.03      208.33      6.78 o 
  18   2   1       65.21       75.97      4.67 o 
  19   2   1      191.27      182.67      7.66 o 
  20   2   1       46.90       46.51      4.24 o 
  21   2   1      342.09      385.43     10.26 o 
  22   2   1       33.27       32.19      4.93 o 
  23   2   1       43.99       53.83      6.68 o 
  24   2   1       34.11       29.23      5.70 o 
  25   2   1       30.20       39.40      6.32 o 
 -25   3   1      204.25      213.44     12.35 o 
 -24   3   1       21.81       21.30      5.61 o 
 -23   3   1        4.91        4.74      4.42 o 
 -22   3   1        9.35        7.28      4.14 o 
 -21   3   1      102.78      107.88      8.54 o 
 -20   3   1      165.46      145.89     12.09 o 
 -19   3   1       16.77       18.57      3.71 o 
 -18   3   1       24.41       23.21      3.71 o 
 -17   3   1        3.80       12.90      3.26 o 
 -16   3   1        5.59        4.98      2.05 o 
 -15   3   1      144.28      147.37      4.66 o 
 -14   3   1      525.63      546.95      9.53 o 
 -13   3   1        0.01        0.26      1.39 o 
 -12   3   1        0.75       -0.07      1.29 o 
 -11   3   1        0.09        0.84      1.14 o 
 -10   3   1      958.75      982.50     13.37 o 
  -9   3   1      325.62      360.46      5.99 o 
  -8   3   1      207.16      209.69      6.12 o 
  -7   3   1       65.97       62.49      3.12 o 
  -6   3   1     1252.84     1527.63     19.89 o 
  -5   3   1       44.28       42.55      1.97 o 
  -4   3   1      102.23      107.98     10.26 o 
  -3   3   1     2001.61     2252.11     46.50 o 
  -2   3   1     4055.93     4438.01     87.17 o 
  -1   3   1      305.95      279.99     15.29 o 
   0   3   1      263.36      307.21     10.16 o 
   1   3   1        0.09        0.51      1.17 o 
   2   3   1      512.60      552.29     13.42 o 
   3   3   1        1.01        1.13      0.47 o 
   4   3   1      133.78      123.34      3.05 o 
   5   3   1        1.13        6.08      1.34 o 
   6   3   1      242.20      286.64      6.96 o 
   7   3   1      847.55      989.69     13.15 o 
   8   3   1     2420.91     2727.87     35.32 o 
   9   3   1       29.66       35.51      3.83 o 
  10   3   1     1156.75     1158.37     20.57 o 
  11   3   1     1004.13      947.99     18.77 o 
  12   3   1      315.72      268.90      6.67 o 
  13   3   1       84.86       94.98      6.09 o 
  14   3   1     1200.76     1158.00     20.15 o 
  15   3   1      174.39      169.24      5.83 o 
  16   3   1      162.79      142.21      5.69 o 
  17   3   1       86.95       90.14      4.90 o 
  18   3   1        1.03        2.90      3.20 o 
  19   3   1      170.33      176.39      8.86 o 
  20   3   1        4.93        8.92      5.03 o 
  21   3   1      279.85      290.16     10.98 o 
  22   3   1       77.22       81.19     15.51 o 
  23   3   1      101.69       96.97      8.43 o 
  24   3   1       24.93       15.94      7.81 o 
  25   3   1       26.80       33.48      6.12 o 
 -25   4   1       72.19       89.65      8.72 o 
 -24   4   1       57.59       68.21      7.90 o 
 -23   4   1      215.34      204.49     14.28 o 
 -22   4   1      164.16      175.67     10.64 o 
 -21   4   1      360.02      343.35     14.21 o 
 -20   4   1       17.40       13.97      4.32 o 
 -19   4   1      111.93      102.21      7.87 o 
 -18   4   1      205.13      198.30     12.23 o 
 -17   4   1       29.79       50.78      4.69 o 
 -16   4   1      299.11      250.34      6.97 o 
 -15   4   1       27.55       13.55      2.41 o 
 -14   4   1     1231.66     1165.57     17.27 o 
 -13   4   1       17.62       15.22      2.04 o 
 -12   4   1      977.32     1040.08     15.39 o 
 -11   4   1     1627.00     1823.05     24.82 o 
 -10   4   1     1096.74     1097.54     15.72 o 
  -9   4   1      205.53      185.54      4.23 o 
  -8   4   1     1872.17     2056.24     25.57 o 
  -7   4   1     1700.72     2018.36     23.36 o 
  -6   4   1       50.75       80.17      2.43 o 
  -5   4   1      165.25      209.69      4.09 o 
  -4   4   1      136.27      163.94      3.45 o 
  -3   4   1        3.56       -0.52      0.89 o 
  -2   4   1       44.85       41.89      2.36 o 
  -1   4   1     3304.98     3767.21     84.27 o 
   0   4   1      156.00      183.67      4.04 o 
   1   4   1     3445.42     3752.30     44.36 o 
   2   4   1     4488.84     4652.38     54.76 o 
   3   4   1      417.88      420.67      6.40 o 
   4   4   1     1959.82     2176.16     25.18 o 
   5   4   1       62.29       67.14      2.59 o 
   6   4   1        3.71        1.09      0.61 o 
   7   4   1      685.31      770.41     13.96 o 
   8   4   1        1.51        1.49      0.72 o 
   9   4   1       41.38       27.27      2.23 o 
  10   4   1      646.59      722.03     21.42 o 
  11   4   1      161.78      167.28      5.52 o 
  12   4   1     1216.33     1181.05     18.75 o 
  13   4   1      293.67      244.93      6.45 o 
  14   4   1      464.93      490.43     10.64 o 
  15   4   1     1739.79     1634.14     27.33 o 
  16   4   1       92.05       99.13      5.05 o 
  17   4   1        4.91        6.91      2.76 o 
  18   4   1       70.35       64.52      4.92 o 
  19   4   1      220.78      242.45      8.48 o 
  20   4   1       72.64       74.88      5.41 o 
  21   4   1      370.51      371.50     12.39 o 
  22   4   1        0.02       -3.46      3.46 o 
  23   4   1      122.12      139.82     11.75 o 
  24   4   1       46.46       29.97      5.94 o 
 -24   5   1        7.45       26.56      6.00 o 
 -23   5   1       34.03       30.64      5.94 o 
 -22   5   1      382.82      405.31     16.13 o 
 -21   5   1        4.61        8.08      4.38 o 
 -20   5   1       58.97       51.89      6.37 o 
 -19   5   1       35.77       36.91      5.44 o 
 -18   5   1       51.05       43.74      4.69 o 
 -17   5   1      190.41      197.25      9.86 o 
 -16   5   1      544.35      563.66     14.81 o 
 -15   5   1        1.72        2.74      2.95 o 
 -14   5   1       43.59       34.09      3.03 o 
 -13   5   1       91.23       80.59      3.81 o 
 -12   5   1      190.63      148.08      4.80 o 
 -11   5   1      108.19      104.11      4.02 o 
 -10   5   1        7.77       10.21      1.72 o 
  -9   5   1       35.02       52.38      2.96 o 
  -8   5   1     1780.02     1852.29     22.03 o 
  -7   5   1       35.05       36.43      2.00 o 
  -6   5   1     2307.04     2404.90     29.53 o 
  -5   5   1     1027.91     1057.27     13.30 o 
  -4   5   1      682.71      784.64     12.54 o 
  -3   5   1      202.42      310.39      6.51 o 
  -2   5   1     2163.39     2386.40     45.85 o 
  -1   5   1     1113.21     1244.78     16.90 o 
   0   5   1     2302.37     2802.37     35.72 o 
   1   5   1      550.22      617.77      8.81 o 
   2   5   1     1445.10     1632.82     19.44 o 
   3   5   1      134.30      116.51      2.87 o 
   4   5   1      119.13      143.93      3.35 o 
   5   5   1        0.36        0.44      0.82 o 
   6   5   1        0.01        2.36      0.82 o 
   7   5   1     1775.55     1693.90     43.66 o 
   8   5   1      497.43      548.69     13.50 o 
   9   5   1      124.71      125.86      4.22 o 
  10   5   1     1214.75     1206.98     16.53 o 
  11   5   1      452.52      428.98      8.74 o 
  12   5   1       44.28       21.77      2.49 o 
  13   5   1        1.05       10.43      2.69 o 
  14   5   1        4.39       -1.98      1.98 o 
  15   5   1      169.99      148.92      6.16 o 
  16   5   1       41.22       42.59      3.97 o 
  17   5   1       30.63       33.79      3.77 o 
  18   5   1      102.19      100.65      5.82 o 
  19   5   1      151.95      159.15     11.80 o 
  20   5   1      392.07      399.69     12.80 o 
  21   5   1       19.67       19.66      5.03 o 
  22   5   1      238.21      238.49     11.91 o 
  23   5   1       39.11       46.16      6.58 o 
  24   5   1       55.40       79.27      8.18 o 
 -24   6   1        0.12        1.32      6.50 o 
 -23   6   1       60.23       72.70      8.15 o 
 -22   6   1       52.54       68.33      7.82 o 
 -21   6   1       10.35        6.19      4.54 o 
 -20   6   1      138.66      131.24     17.08 o 
 -19   6   1       77.60       92.58      8.06 o 
 -18   6   1      366.39      359.98     11.64 o 
 -17   6   1        8.98       19.96      3.86 o 
 -16   6   1        9.47        5.94      2.96 o 
 -15   6   1       32.81       20.45      3.65 o 
 -14   6   1        0.16       -1.51      1.96 o 
 -13   6   1      266.37      233.64      6.59 o 
 -12   6   1        4.71        1.50      1.95 o 
 -11   6   1      465.46      436.02      8.65 o 
 -10   6   1     1130.90     1069.35     16.89 o 
  -9   6   1       55.35       43.22      2.61 o 
  -8   6   1     1906.02     1822.00     26.42 o 
  -7   6   1        1.88        1.12      1.25 o 
  -6   6   1      745.39      689.11     13.26 o 
  -5   6   1       46.70       33.05      2.90 o 
  -4   6   1       44.44       41.01      3.81 o 
  -3   6   1        0.67        2.34      1.17 o 
  -2   6   1        8.56       15.90      1.62 o 
  -1   6   1      192.88      184.21      4.99 o 
   0   6   1        7.01       17.82      2.09 o 
   1   6   1     1315.08     1520.84     22.01 o 
   2   6   1      583.40      677.07     11.06 o 
   3   6   1      203.24      257.66      5.22 o 
   4   6   1      347.27      383.01      7.06 o 
   5   6   1       26.83       23.03      1.87 o 
   6   6   1        5.03        1.09      0.85 o 
   7   6   1       61.26       50.57      3.20 o 
   8   6   1      343.59      322.13      6.37 o 
   9   6   1       89.73       89.07      3.73 o 
  10   6   1     1686.18     1630.18     26.52 o 
  11   6   1      188.40      208.49      6.22 o 
  12   6   1      200.62      191.03      6.75 o 
  13   6   1      149.71      152.22      7.33 o 
  14   6   1       47.18       51.85      5.91 o 
  15   6   1        0.21        3.91      2.64 o 
  16   6   1       58.07       55.32      4.56 o 
  17   6   1        0.24        0.13      3.63 o 
  18   6   1       32.82       38.57      4.23 o 
  19   6   1       35.17       30.04      4.83 o 
  20   6   1        7.34        6.82      5.93 o 
  21   6   1        2.46       -0.34      3.87 o 
  22   6   1      332.65      364.88     15.09 o 
  23   6   1       34.32       40.74      6.31 o 
 -23   7   1        7.70        7.92      5.16 o 
 -22   7   1      408.67      470.11     18.71 o 
 -21   7   1      570.98      548.99     43.12 o 
 -20   7   1      812.91      833.60     26.02 o 
 -19   7   1      102.38      102.07      8.64 o 
 -18   7   1        0.12        3.46      3.95 o 
 -17   7   1        6.30        3.31      3.23 o 
 -16   7   1       37.72       42.52      4.68 o 
 -15   7   1      302.28      311.92     10.49 o 
 -14   7   1        0.00       -4.31      4.31 o 
 -13   7   1      169.67      173.92      7.86 o 
 -12   7   1        0.28        2.54      2.08 o 
 -11   7   1      342.98      297.18      7.49 o 
 -10   7   1       22.68       25.97      2.55 o 
  -9   7   1     1857.31     1857.28     25.37 o 
  -8   7   1     1156.65     1115.98     17.15 o 
  -7   7   1     1766.91     1736.46     24.00 o 
  -6   7   1     1660.05     1649.56     24.32 o 
  -5   7   1     1632.39     1579.89     21.86 o 
  -4   7   1       95.69      103.18      3.99 o 
  -3   7   1       30.85       15.94      2.43 o 
  -2   7   1      463.65      478.34     10.15 o 
  -1   7   1      717.23      635.73     12.53 o 
   0   7   1       92.02      108.19      6.12 o 
   1   7   1     1124.05     1143.53     20.01 o 
   2   7   1      201.15      191.67      5.86 o 
   3   7   1      650.37      591.09     18.37 o 
   4   7   1       44.07       38.80      2.71 o 
   5   7   1     2273.86     2199.23     29.84 o 
   6   7   1     1767.98     1619.05     22.81 o 
   7   7   1      834.17      826.34     14.03 o 
   8   7   1      135.05      134.90      6.13 o 
   9   7   1       23.28       20.58      2.80 o 
  10   7   1     1211.03     1126.09     21.30 o 
  11   7   1      107.30       87.58      4.67 o 
  12   7   1       24.78       24.32      3.24 o 
  13   7   1        0.00        1.56      2.46 o 
  14   7   1       89.22       87.82      6.38 o 
  15   7   1        0.02       -3.71      3.71 o 
  16   7   1       42.15       46.34      4.95 o 
  17   7   1        5.52        3.80      3.10 o 
  18   7   1       70.36       74.03      6.70 o 
  19   7   1      363.65      394.87     19.35 o 
  20   7   1      426.11      484.58     26.90 o 
  21   7   1      141.40      151.85     14.94 o 
  22   7   1       78.37       95.69      8.43 o 
 -22   8   1        0.53        2.36      4.99 o 
 -21   8   1      155.65      171.55     14.63 o 
 -20   8   1       36.47       47.95     15.88 o 
 -19   8   1        8.35        6.83      4.66 o 
 -18   8   1       58.93       56.90      7.01 o 
 -17   8   1       19.87       13.56      4.00 o 
 -16   8   1      121.60      131.07      7.67 o 
 -15   8   1        7.96        9.89      3.52 o 
 -14   8   1      100.59       90.18      6.30 o 
 -13   8   1       25.71       22.88      3.95 o 
 -12   8   1       15.73       11.14      3.40 o 
 -11   8   1      142.90      130.58      6.20 o 
 -10   8   1      112.43      116.27      5.11 o 
  -9   8   1      288.05      298.33      8.03 o 
  -8   8   1       60.47       54.58      4.37 o 
  -7   8   1      981.25      908.66     18.57 o 
  -6   8   1      620.44      632.92     12.25 o 
  -5   8   1      120.67      146.98      5.13 o 
  -4   8   1      359.30      355.71     10.66 o 
  -3   8   1      111.77      108.87      4.49 o 
  -2   8   1        3.86        3.78      1.92 o 
  -1   8   1        4.35        1.55      2.94 o 
   0   8   1       22.04       25.62      2.47 o 
   1   8   1      654.16      618.96     11.17 o 
   2   8   1     1033.11      935.03     15.38 o 
   3   8   1     1657.35     1586.05     23.96 o 
   4   8   1     2089.04     1990.99     29.30 o 
   5   8   1      360.83      359.27      8.39 o 
   6   8   1      786.61      771.01     14.41 o 
   7   8   1        6.54       13.64      2.71 o 
   8   8   1      367.49      355.18      9.15 o 
   9   8   1      312.44      307.19      8.52 o 
  10   8   1       12.11       13.16      2.91 o 
  11   8   1      400.81      388.62      9.13 o 
  12   8   1       36.06       50.87      3.89 o 
  13   8   1       63.82       71.76      5.95 o 
  14   8   1       53.25       56.68      4.47 o 
  15   8   1       15.63       13.87      3.39 o 
  16   8   1      223.43      260.34     10.28 o 
  17   8   1        6.01        6.66      3.83 o 
  18   8   1      344.91      404.86     13.21 o 
  19   8   1       29.26       39.30      5.44 o 
  20   8   1       68.55       80.08      7.86 o 
  21   8   1        5.09       12.10      4.87 o 
  22   8   1        2.59        5.49      4.71 o 
 -21   9   1       73.54       69.92      8.07 o 
 -20   9   1        9.35        9.27      5.20 o 
 -19   9   1        9.19        4.18      4.83 o 
 -18   9   1      200.50      180.58     11.17 o 
 -17   9   1      102.26       94.32     13.16 o 
 -16   9   1      107.33      109.70      8.92 o 
 -15   9   1       33.33       31.13      4.82 o 
 -14   9   1      506.15      511.48     17.67 o 
 -13   9   1      363.50      381.65     12.20 o 
 -12   9   1       53.37       47.86      5.73 o 
 -11   9   1      235.01      231.74      9.06 o 
 -10   9   1       25.77       33.27      4.92 o 
  -9   9   1       56.71       56.81      3.83 o 
  -8   9   1      130.45      141.17      5.55 o 
  -7   9   1       16.91       11.51      2.53 o 
  -6   9   1     1116.22     1070.26     18.79 o 
  -5   9   1      986.54      938.90     16.87 o 
  -4   9   1       20.69       28.57      2.93 o 
  -3   9   1     1844.62     1775.09     28.67 o 
  -2   9   1        0.01       -2.10      2.10 o 
  -1   9   1      425.86      389.26      8.82 o 
   0   9   1      193.91      173.07      5.73 o 
   1   9   1      652.04      560.03     11.89 o 
   2   9   1      252.11      241.25      9.67 o 
   3   9   1     2367.71     2198.11     44.96 o 
   4   9   1      857.42      799.28     16.07 o 
   5   9   1      316.67      284.89      8.03 o 
   6   9   1        5.20        0.16      2.29 o 
   7   9   1      643.93      621.20     13.47 o 
   8   9   1        0.01       -1.51      2.37 o 
   9   9   1       64.92       70.28      4.55 o 
  10   9   1      748.81      781.01     16.34 o 
  11   9   1        5.73        8.33      2.65 o 
  12   9   1      325.14      348.35     11.29 o 
  13   9   1      368.84      398.62     10.59 o 
  14   9   1       44.79       39.51      4.21 o 
  15   9   1      312.12      322.74     11.33 o 
  16   9   1       82.57       89.01     10.54 o 
  17   9   1      225.35      257.37     16.14 o 
  18   9   1       12.67       12.32      6.21 o 
  19   9   1        0.10       -3.54      3.54 o 
  20   9   1        1.55        2.38      7.40 o 
 -19  10   1       21.22       33.63      6.44 o 
 -18  10   1        7.52       10.29      4.94 o 
 -17  10   1       52.38       63.09      7.46 o 
 -16  10   1       41.80       59.09     18.58 o 
 -15  10   1      248.51      253.25     15.25 o 
 -14  10   1       68.62       68.55      6.19 o 
 -13  10   1        1.60        1.40      3.58 o 
 -12  10   1      223.93      230.27     10.21 o 
 -11  10   1      182.86      182.19      8.74 o 
 -10  10   1       77.48       86.16      5.43 o 
  -9  10   1       24.22       20.97      3.92 o 
  -8  10   1        0.89        0.14      3.48 o 
  -7  10   1       11.70        9.18      2.49 o 
  -6  10   1       21.21       17.48      2.76 o 
  -5  10   1        5.82        1.57      2.27 o 
  -4  10   1        2.06        5.14      2.34 o 
  -3  10   1      127.24      138.97      6.30 o 
  -2  10   1      216.76      189.24      8.47 o 
  -1  10   1       82.09       72.79      4.28 o 
   0  10   1       42.14       35.24      3.44 o 
   1  10   1       62.63       50.98      3.73 o 
   2  10   1        1.10       -2.17      2.17 o 
   3  10   1      194.79      191.17      6.55 o 
   4  10   1       15.53        8.69      2.63 o 
   5  10   1        1.99       -2.17      2.17 o 
   6  10   1       24.84       32.27      3.42 o 
   7  10   1       41.16       32.18      3.69 o 
   8  10   1        8.24        0.89      2.54 o 
   9  10   1        3.77       -0.87      2.48 o 
  10  10   1      112.48      123.14      7.19 o 
  11  10   1       23.39       20.24      3.23 o 
  12  10   1      147.20      142.34      5.90 o 
  13  10   1       10.92        0.76      2.84 o 
  14  10   1        4.98        6.39      3.80 o 
  15  10   1      207.92      223.13      9.69 o 
  16  10   1       18.40       13.20      4.37 o 
  17  10   1      265.32      305.93     11.38 o 
  18  10   1        6.72       -4.19      4.19 o 
  19  10   1       19.26        9.34      8.05 o 
 -18  11   1       16.10       12.22      5.65 o 
 -17  11   1        1.90       -1.24      4.87 o 
 -16  11   1       25.48       10.52      5.32 o 
 -15  11   1       23.22       15.10      5.26 o 
 -14  11   1      133.35      136.76     10.87 o 
 -13  11   1       14.87       18.55      4.61 o 
 -12  11   1       46.51       48.47      5.55 o 
 -11  11   1      124.91      115.05     11.04 o 
 -10  11   1       16.33       22.96      3.92 o 
  -9  11   1       10.61        9.37      3.30 o 
  -8  11   1      217.30      216.28      9.02 o 
  -7  11   1        0.46        6.13      3.33 o 
  -6  11   1      124.74      125.03     11.33 o 
  -5  11   1        0.00        4.05      3.14 o 
  -4  11   1       73.28       74.79      4.47 o 
  -3  11   1       31.49       33.71      3.42 o 
  -2  11   1       29.99       30.61      4.34 o 
  -1  11   1        6.18       10.07      2.68 o 
   0  11   1       42.60       39.34      3.58 o 
   1  11   1       12.40       13.38      2.82 o 
   2  11   1        4.93        2.84      2.46 o 
   3  11   1        0.35        2.34      2.47 o 
   4  11   1       12.44        4.41      2.59 o 
   5  11   1       13.41       16.88      3.02 o 
   6  11   1       20.44       19.03      3.71 o 
   7  11   1       29.80       33.27      3.73 o 
   8  11   1        5.31        4.57      3.29 o 
   9  11   1       94.66       99.85      5.50 o 
  10  11   1      274.90      313.85     10.88 o 
  11  11   1       89.09       89.48      5.80 o 
  12  11   1      369.02      395.92     11.89 o 
  13  11   1        5.81        7.01      6.18 o 
  14  11   1        6.70        7.28      4.03 o 
  15  11   1      176.52      190.55      9.24 o 
  16  11   1       16.02        4.73      6.26 o 
  17  11   1       78.98       71.54     12.04 o 
 -16  12   1       24.15       24.00      5.99 o 
 -15  12   1        5.68        3.82      4.77 o 
 -14  12   1        0.40        0.76      4.46 o 
 -13  12   1      185.34      196.49     29.11 o 
 -12  12   1       41.86       50.02      5.76 o 
 -11  12   1       16.78       18.60      5.25 o 
 -10  12   1       16.95       20.10      4.52 o 
  -9  12   1       17.17        5.40      3.41 o 
  -8  12   1       57.96       72.90      7.55 o 
  -7  12   1      223.84      256.99     10.01 o 
  -6  12   1       48.36       33.85      4.82 o 
  -5  12   1      187.52      164.31      8.38 o 
  -4  12   1       86.46       96.32      6.63 o 
  -3  12   1      128.09      140.37     13.73 o 
  -2  12   1      266.77      281.08     10.29 o 
  -1  12   1       90.20       88.66      6.49 o 
   0  12   1       55.06       51.58      4.14 o 
   1  12   1      148.14      134.63      6.01 o 
   2  12   1      113.50      101.91      5.36 o 
   3  12   1      164.64      170.29     10.00 o 
   4  12   1       22.81       20.41      3.37 o 
   5  12   1        7.88        4.13      2.75 o 
   6  12   1       51.89       60.21      4.42 o 
   7  12   1       21.61       22.17      3.42 o 
   8  12   1       16.30       18.16      3.40 o 
   9  12   1       82.66       91.46      6.36 o 
  10  12   1        6.28        0.17      3.38 o 
  11  12   1       32.60       31.12      5.71 o 
  12  12   1       91.20       87.75      9.49 o 
  13  12   1        3.97        2.72      6.71 o 
  14  12   1        1.36       -2.31      5.63 o 
  15  12   1       28.58       32.03      9.91 o 
 -13  13   1       24.91       18.58      5.51 o 
 -12  13   1       13.82       18.87      6.40 o 
 -11  13   1        0.05        3.79      4.64 o 
 -10  13   1       13.48       21.88      5.85 o 
  -9  13   1        1.43        0.93      3.50 o 
  -8  13   1      135.90      151.41      7.48 o 
  -7  13   1      283.72      310.53     11.36 o 
  -6  13   1       57.93       70.89      8.28 o 
  -5  13   1        0.26       -2.41      3.44 o 
  -4  13   1       23.91       26.57      5.02 o 
  -3  13   1       24.73       16.18      4.48 o 
  -2  13   1       65.26       70.33     13.33 o 
  -1  13   1       20.43       21.19      4.48 o 
   0  13   1        0.31       -4.37      4.37 o 
   1  13   1        2.22       -0.16      3.63 o 
   2  13   1        0.17        6.17      3.91 o 
   3  13   1       20.29       31.15      4.67 o 
   4  13   1       80.20       92.59      6.64 o 
   5  13   1        6.50        4.27      5.18 o 
   6  13   1       10.86        1.95      8.15 o 
   7  13   1       22.21       27.19      6.50 o 
   8  13   1      231.56      229.42     13.08 o 
   9  13   1       28.76        9.90     14.47 o 
  10  13   1      111.64      115.89      8.51 o 
  11  13   1        0.97       -4.06      4.67 o 
  12  13   1        3.68        5.14      9.90 o 
  13  13   1       17.71       12.88      6.82 o 
 -10  14   1      115.24      120.87     15.71 o 
  -9  14   1        4.06        0.85      7.45 o 
  -8  14   1        0.06        4.58      8.01 o 
  -7  14   1       12.55       24.79      5.94 o 
  -6  14   1      156.26      178.08     14.34 o 
  -5  14   1        6.42       11.19      4.24 o 
  -4  14   1       19.99       19.31      5.03 o 
  -3  14   1       78.32       73.35      6.38 o 
  -2  14   1       31.85       32.84      8.79 o 
  -1  14   1        0.23       -5.07      5.09 o 
   0  14   1      149.73      150.66     16.18 o 
   1  14   1       41.20       32.59      7.00 o 
   2  14   1        0.02       -2.78      5.04 o 
   3  14   1        3.32       -4.69      5.14 o 
   4  14   1       27.63       25.39      6.63 o 
   5  14   1       87.47       82.94      9.10 o 
   6  14   1       48.43       34.13      7.09 o 
   7  14   1        5.52        8.12      7.83 o 
   8  14   1        1.32        6.73      7.71 o 
   9  14   1      245.19      240.71     28.45 o 
  10  14   1       18.84       24.98      7.34 o 
  -4  15   1       23.38       15.55     11.14 o 
  -3  15   1       17.37       13.41      6.47 o 
  -2  15   1        8.37        0.83      6.02 o 
  -1  15   1      202.91      201.57     13.45 o 
   0  15   1      114.25      122.53     11.03 o 
   1  15   1       17.33       12.60      6.45 o 
   2  15   1       20.34       27.61      7.27 o 
   3  15   1       28.75       19.34      9.89 o 
   4  15   1       91.97       98.79     10.24 o 
 -26   0   2      119.30      128.06     14.34 o 
 -25   0   2      249.81      274.76     18.93 o 
 -24   0   2      562.66      538.11     27.33 o 
 -23   0   2       19.02       25.15      7.42 o 
 -22   0   2      457.34      491.13     24.72 o 
 -21   0   2        2.85        3.76      4.95 o 
 -20   0   2      573.91      596.70     27.13 o 
 -19   0   2      137.58      149.73     11.57 o 
 -18   0   2      747.41      751.95     24.00 o 
 -17   0   2      233.54      193.31      9.93 o 
 -16   0   2      246.37      296.26      9.45 o 
 -15   0   2     4325.43     4235.03     81.39 o 
 -14   0   2      204.60      196.70      7.21 o 
 -13   0   2     1826.84     1870.48     37.62 o 
 -12   0   2      387.67      348.15      9.40 o 
 -11   0   2      198.21      186.59      7.72 o 
 -10   0   2     2014.31     2335.92     45.21 o 
  -9   0   2     5749.65     6850.03    127.47 o 
  -8   0   2        3.66        0.74      1.72 o 
  -7   0   2     1760.87     2140.73     74.85 o 
  -6   0   2       49.63       24.81      3.25 o 
  -5   0   2      361.22      353.78     14.68 o 
  -3   0   2       35.52        7.52      1.15 o 
   5   0   2    15967.43    17261.44    573.39 o 
   6   0   2        1.27       -0.50      0.50 o 
   7   0   2      495.88      578.34     13.73 o 
   8   0   2      136.79      166.00     15.13 o 
   9   0   2     1061.18     1240.15     32.32 o 
  10   0   2     1643.93     1885.20     39.39 o 
  12   0   2     1506.53     1590.14     43.81 o 
  13   0   2     1833.39     1758.98     32.34 o 
  14   0   2      518.34      569.30     17.60 o 
  15   0   2      104.67      113.27     16.26 o 
  16   0   2      410.98      483.09     16.40 o 
  17   0   2     1058.03     1011.56     28.47 o 
  18   0   2       20.47       20.20      4.04 o 
  19   0   2        3.33        3.29      3.28 o 
  20   0   2        6.71        8.01      4.01 o 
  21   0   2       61.77       43.28      6.21 o 
  22   0   2      147.07      153.78     15.89 o 
  23   0   2        5.20        8.90      4.82 o 
  24   0   2      344.74      379.71     17.83 o 
  25   0   2      246.55      271.70     18.16 o 
 -26   1   2       15.19       11.32      5.30 o 
 -25   1   2       14.28       12.79      5.30 o 
 -24   1   2       32.45       29.81      5.82 o 
 -23   1   2      111.21      110.13      8.88 o 
 -22   1   2       47.07       48.76      6.15 o 
 -21   1   2        0.87       -1.12      3.26 o 
 -20   1   2        4.43        0.91      3.22 o 
 -19   1   2       20.73       15.59      3.91 o 
 -18   1   2       49.97       62.16      4.67 o 
 -17   1   2        9.58       14.94      2.75 o 
 -16   1   2      927.06      878.87     15.95 o 
 -15   1   2      122.06      145.89      5.28 o 
 -14   1   2      449.30      368.92      7.29 o 
 -13   1   2       11.33       14.71      2.04 o 
 -12   1   2      938.82      886.42     13.67 o 
 -11   1   2      105.85      106.50      3.30 o 
 -10   1   2       59.48       66.72      3.22 o 
  -9   1   2      377.42      385.79      6.57 o 
  -8   1   2      177.02      250.61      5.89 o 
  -7   1   2     3595.56     3844.35     98.08 o 
  -6   1   2        0.02       -0.34      1.10 o 
  -5   1   2     4021.15     4532.00    107.77 o 
  -4   1   2     2581.32     2878.60     68.85 o 
  -1   1   2     1051.78     1075.20     40.69 o 
   0   1   2     8832.23     9260.60    342.50 o 
   1   1   2       11.36       18.23      3.23 o 
   2   1   2     6335.30     6924.36    171.59 o 
   3   1   2      737.08      826.97     18.23 o 
   4   1   2     4052.48     4205.98     84.88 o 
   5   1   2     2332.77     2532.72     52.48 o 
   6   1   2     1209.79     1298.04     19.62 o 
   7   1   2     6358.29     7640.63     95.62 o 
   8   1   2     2892.36     3309.20     46.00 o 
   9   1   2     3203.83     3282.93     52.66 o 
  10   1   2      534.61      558.62     15.13 o 
  11   1   2      349.39      100.03     10.25 o 
  12   1   2      640.62      637.96     12.27 o 
  13   1   2     1068.87     1103.66     15.63 o 
  14   1   2        0.04       -1.10      1.63 o 
  15   1   2      149.55      163.41      5.76 o 
  16   1   2        8.96        8.33      2.45 o 
  17   1   2       15.22       21.21      3.03 o 
  18   1   2       23.95       23.76      3.67 o 
  19   1   2      214.01      211.10      9.40 o 
  20   1   2      165.67      182.45      6.78 o 
  21   1   2      459.32      492.19     11.39 o 
  22   1   2      237.47      247.56      8.05 o 
  23   1   2        0.72        5.60      3.39 o 
  24   1   2       13.49       11.67      6.86 o 
  25   1   2       24.89       25.25      6.06 o 
 -25   2   2        0.18       -3.87      3.87 o 
 -24   2   2      192.29      194.58     19.14 o 
 -23   2   2       31.06       25.54      5.35 o 
 -22   2   2       29.38       31.80      7.20 o 
 -21   2   2      282.21      280.07     12.36 o 
 -20   2   2       92.74       95.62      9.88 o 
 -19   2   2      216.01      224.24     22.88 o 
 -18   2   2        0.19       -2.28      2.28 o 
 -17   2   2        6.80        4.51      2.30 o 
 -16   2   2       14.97       16.08      3.02 o 
 -15   2   2       19.57       32.03      2.54 o 
 -14   2   2       16.87       20.44      2.29 o 
 -13   2   2       45.74       53.02      2.79 o 
 -12   2   2      445.83      455.55      8.16 o 
 -11   2   2      482.18      549.14      9.19 o 
 -10   2   2     1480.89     1615.86     22.80 o 
  -9   2   2      415.97      595.98      9.38 o 
  -8   2   2      758.50      848.72     12.46 o 
  -7   2   2     4916.52     5594.62     91.36 o 
  -5   2   2      912.59      947.90     35.07 o 
  -4   2   2     2376.74     2646.58     64.13 o 
  -3   2   2       78.10      102.14      4.39 o 
  -2   2   2     9495.03    10845.86    254.83 o 
  -1   2   2     3590.32     4052.32     81.56 o 
   0   2   2      233.71      274.63      7.23 o 
   1   2   2     2073.51     2260.62     46.37 o 
   2   2   2      101.97      110.89      4.22 o 
   3   2   2      881.05      932.39     20.76 o 
   4   2   2     3680.16     3681.81     75.03 o 
   5   2   2     3500.11     4246.26     72.98 o 
   6   2   2      454.96      549.09      9.11 o 
   7   2   2     6587.09     7699.17    121.37 o 
   8   2   2      284.13      472.98      7.31 o 
   9   2   2       28.91       37.25      4.21 o 
  10   2   2       10.44       14.28      1.82 o 
  12   2   2     1858.41     1780.75     40.73 o 
  13   2   2     1291.46     1346.34     21.01 o 
  14   2   2       31.77       12.66      2.36 o 
  15   2   2       42.44       43.99      3.43 o 
  16   2   2       53.80       40.61      3.50 o 
  17   2   2       17.10       18.63      2.90 o 
  18   2   2       25.14       25.31      3.32 o 
  19   2   2      197.81      219.92      7.60 o 
  20   2   2       19.53       18.93      3.54 o 
  21   2   2      540.68      587.91     13.43 o 
  22   2   2       21.80       24.87      3.77 o 
  23   2   2      106.07       96.05      6.66 o 
  24   2   2       34.22       28.87      5.46 o 
  25   2   2       31.79       36.21      6.02 o 
 -25   3   2      241.22      236.29     12.51 o 
 -24   3   2        0.06        1.83      4.49 o 
 -23   3   2       22.00       19.13      5.13 o 
 -22   3   2       15.63        7.97      4.23 o 
 -21   3   2        3.25        6.53      3.85 o 
 -20   3   2       23.63       23.95      4.64 o 
 -19   3   2      117.24      107.23      7.96 o 
 -18   3   2        1.28       -3.53      3.70 o 
 -17   3   2       13.28       22.57      3.56 o 
 -16   3   2       19.23       27.27      3.20 o 
 -15   3   2       56.02       46.01      3.11 o 
 -14   3   2        1.47        0.41      1.49 o 
 -13   3   2     1583.70     1574.03     21.68 o 
 -12   3   2       49.40       49.76      2.65 o 
 -11   3   2      183.51      225.99      5.09 o 
 -10   3   2      180.16      253.65      5.26 o 
  -9   3   2       39.80       33.07      1.76 o 
  -8   3   2     2190.38     2634.05     33.70 o 
  -7   3   2      228.85      179.08      3.51 o 
  -6   3   2      889.56     1025.56     22.10 o 
  -5   3   2      959.14     1015.28     64.69 o 
  -4   3   2       29.76       22.81      5.88 o 
  -3   3   2     2001.17     2071.96     72.83 o 
  -2   3   2       90.96       97.07      4.15 o 
  -1   3   2     1827.03     2006.21     49.93 o 
   0   3   2     2816.38     2962.09     99.08 o 
   1   3   2     1807.25     1939.77     40.80 o 
   2   3   2      216.27      196.17      6.51 o 
   4   3   2     3940.21     4411.14     74.07 o 
   5   3   2     6212.44     6698.34     90.58 o 
   6   3   2     7935.30     9024.92    132.63 o 
   7   3   2      656.82      785.56     11.78 o 
   8   3   2       93.70      153.86      4.54 o 
   9   3   2     1083.72     1082.81     16.52 o 
  10   3   2     1088.15     1152.54     17.25 o 
  11   3   2      267.69      247.43      7.04 o 
  12   3   2       99.67      104.99      3.76 o 
  13   3   2        4.93        2.35      1.82 o 
  14   3   2       21.12       23.75      2.77 o 
  15   3   2       38.26       33.17      3.86 o 
  16   3   2        2.99        5.33      2.43 o 
  17   3   2        2.08        4.28      2.29 o 
  18   3   2        1.73        5.09      2.53 o 
  19   3   2        0.11       -0.65      2.45 o 
  20   3   2       43.36       34.43      4.38 o 
  21   3   2      337.49      348.15     10.67 o 
  22   3   2        1.82        8.37      3.64 o 
  23   3   2       51.32       64.40      6.21 o 
  24   3   2       11.36        5.98      4.50 o 
  25   3   2      124.31      136.28      9.86 o 
 -25   4   2        5.41       19.06      7.25 o 
 -24   4   2       40.66       44.24      6.85 o 
 -23   4   2      112.08      135.45     10.10 o 
 -22   4   2      241.95      243.57     12.11 o 
 -21   4   2        0.46       -0.63      4.16 o 
 -20   4   2      203.81      199.64     10.33 o 
 -19   4   2        1.96        3.01      3.22 o 
 -18   4   2       16.91       11.60      3.70 o 
 -17   4   2        4.21        4.31      2.83 o 
 -16   4   2      115.22      122.21      5.58 o 
 -15   4   2        0.75        0.75      1.99 o 
 -14   4   2     2239.32     2171.45     34.61 o 
 -13   4   2     1158.97     1204.07     17.29 o 
 -12   4   2        2.14        0.29      1.31 o 
 -11   4   2      678.27      660.74     10.31 o 
 -10   4   2     1705.89     1731.81     23.23 o 
  -9   4   2     1451.38     1504.05     20.34 o 
  -8   4   2     2010.88     2205.58     28.76 o 
  -7   4   2      200.49      263.95      6.46 o 
  -6   4   2      400.40      429.96      6.26 o 
  -5   4   2      806.71      945.44     12.88 o 
  -4   4   2      866.65     1013.90     44.30 o 
  -3   4   2      303.02      251.00      6.19 o 
  -2   4   2       16.80       31.48      2.42 o 
  -1   4   2       96.72      112.29      7.54 o 
   0   4   2      465.82      491.63     11.47 o 
   1   4   2     1335.57     1278.60     21.71 o 
   2   4   2       56.06       81.12      4.14 o 
   3   4   2      958.27      944.48     13.72 o 
   4   4   2       16.28       20.04      1.60 o 
   5   4   2      337.46      327.97      6.08 o 
   6   4   2      108.87      121.34      3.36 o 
   7   4   2       32.60       24.59      2.32 o 
   8   4   2       79.56       68.15      2.93 o 
   9   4   2       83.21       73.63      3.18 o 
  10   4   2        1.52        0.09      0.89 o 
  11   4   2      659.72      590.65      9.64 o 
  12   4   2       14.50       11.93      2.07 o 
  13   4   2      617.26      620.51     12.52 o 
  14   4   2      417.35      396.21      9.38 o 
  15   4   2       30.35       44.58      3.62 o 
  16   4   2       58.22       53.83      5.05 o 
  17   4   2      439.90      473.85     11.12 o 
  18   4   2       33.19       34.98      3.95 o 
  19   4   2       28.31       31.91      4.20 o 
  20   4   2       79.69       80.00      5.67 o 
  21   4   2       34.20       35.11      4.71 o 
  22   4   2       63.38       83.63      8.12 o 
  23   4   2        4.83        5.45      7.48 o 
  24   4   2        4.95       10.32      4.83 o 
 -24   5   2      409.53      377.38     16.14 o 
 -23   5   2        9.87       15.03      6.10 o 
 -22   5   2        4.92        1.39      4.18 o 
 -21   5   2       61.01       61.66      7.18 o 
 -20   5   2        0.17       -3.24      3.24 o 
 -19   5   2       29.36       22.37      4.73 o 
 -18   5   2       13.50       12.02      3.89 o 
 -17   5   2       40.73       48.01      5.46 o 
 -16   5   2        7.68       14.26      3.02 o 
 -15   5   2        5.83        3.55      2.42 o 
 -14   5   2      263.47      206.52      6.80 o 
 -13   5   2       40.52       30.43      2.91 o 
 -12   5   2        7.98       14.29      1.96 o 
 -11   5   2        0.46        1.24      1.51 o 
 -10   5   2      927.90      956.06     14.89 o 
  -9   5   2      312.80      328.78      6.53 o 
  -8   5   2        0.38       -0.04      1.12 o 
  -7   5   2      152.03      203.71      3.83 o 
  -6   5   2       57.16       34.38      1.67 o 
  -5   5   2      811.12      845.99     12.12 o 
  -4   5   2     1237.65     1409.63     17.88 o 
  -3   5   2      743.12      907.22     12.77 o 
  -2   5   2       13.45       27.37      1.63 o 
  -1   5   2      345.36      395.08      9.70 o 
   0   5   2     1936.58     2138.16     29.64 o 
   1   5   2      117.62      152.35      3.57 o 
   2   5   2      420.25      505.78      9.32 o 
   3   5   2     2139.04     2471.81     35.11 o 
   4   5   2       23.29       28.81      1.88 o 
   5   5   2      713.38      861.13     11.59 o 
   6   5   2      188.74      176.62      4.37 o 
   7   5   2       17.79        9.79      1.56 o 
   8   5   2      231.20      235.28      6.01 o 
   9   5   2      724.51      780.46     13.86 o 
  10   5   2     1038.93      931.16     13.67 o 
  11   5   2      206.58      153.81      4.73 o 
  12   5   2     1501.01     1357.46     23.06 o 
  13   5   2        3.46        4.84      2.12 o 
  14   5   2        0.39        1.63      2.39 o 
  15   5   2      122.26      107.43      5.66 o 
  16   5   2      288.73      269.50     11.36 o 
  17   5   2        0.84        4.10      3.44 o 
  18   5   2       16.37       20.25      3.62 o 
  19   5   2        6.71        1.15      3.30 o 
  20   5   2       46.79       48.42      5.33 o 
  21   5   2        2.11        6.77      3.95 o 
  22   5   2       85.43      101.25      7.42 o 
  23   5   2       68.38       76.52      7.64 o 
  24   5   2       53.95       66.81      7.12 o 
 -24   6   2       65.93       70.74      8.27 o 
 -23   6   2        9.10        3.63      4.85 o 
 -22   6   2       17.16        8.51      4.77 o 
 -21   6   2       56.68       59.52      7.06 o 
 -20   6   2        3.64        1.19      3.86 o 
 -19   6   2       62.44       62.02     12.31 o 
 -18   6   2       47.54       53.34      6.19 o 
 -17   6   2        3.72        0.57      3.11 o 
 -16   6   2        6.68        4.89      2.97 o 
 -15   6   2      181.38      158.96      6.66 o 
 -14   6   2       32.22       36.35      3.65 o 
 -13   6   2     1271.72     1197.07     21.05 o 
 -12   6   2      302.18      264.59      7.28 o 
 -11   6   2        0.63        2.51      2.12 o 
 -10   6   2      682.59      668.47     11.36 o 
  -9   6   2       44.15       63.89      2.99 o 
  -8   6   2      207.78      218.17      4.82 o 
  -7   6   2      173.07      155.80      7.41 o 
  -6   6   2      175.98      158.18      5.45 o 
  -5   6   2      911.92      866.78     12.10 o 
  -4   6   2     1201.72     1228.49     17.08 o 
  -3   6   2      455.51      439.59      7.43 o 
  -2   6   2      907.54      934.10     13.48 o 
  -1   6   2      395.49      399.33      6.94 o 
   0   6   2      229.59      277.84      5.40 o 
   1   6   2      633.95      738.83     11.21 o 
   2   6   2      323.80      337.64      6.28 o 
   3   6   2       28.39       55.85      2.50 o 
   4   6   2      774.35      775.22     12.06 o 
   5   6   2      537.80      589.75     12.52 o 
   6   6   2        8.28        5.60      1.48 o 
   7   6   2      631.60      585.87     10.44 o 
   8   6   2      419.06      406.56      7.12 o 
   9   6   2     1821.81     1914.60     28.48 o 
  10   6   2       10.87       23.56      3.04 o 
  11   6   2      980.71      998.04     17.37 o 
  12   6   2       99.49       63.98      3.92 o 
  13   6   2        4.02        2.07      2.33 o 
  14   6   2       57.48       51.40      4.18 o 
  15   6   2      214.28      194.72      7.27 o 
  16   6   2       34.84       27.76      3.63 o 
  17   6   2      281.62      276.53      9.03 o 
  18   6   2      227.06      232.32     11.51 o 
  19   6   2        1.81        0.82      3.08 o 
  20   6   2      326.79      354.17     12.28 o 
  21   6   2       82.20       85.35      6.77 o 
  22   6   2      425.03      449.09     14.20 o 
  23   6   2       51.04       65.00     11.58 o 
 -23   7   2       15.37       19.12      5.83 o 
 -22   7   2       18.46       28.12     16.35 o 
 -21   7   2        6.10       17.02      5.19 o 
 -20   7   2      252.71      281.70     14.89 o 
 -19   7   2      154.00      173.32     10.56 o 
 -18   7   2      175.22      191.82     10.87 o 
 -17   7   2      565.23      547.65     18.73 o 
 -16   7   2       27.29       23.27      4.61 o 
 -15   7   2       41.26       40.67      4.47 o 
 -14   7   2       24.04       21.92      3.33 o 
 -13   7   2       43.07       36.49      3.75 o 
 -12   7   2       40.96       29.11      3.53 o 
 -11   7   2      216.36      206.32      7.31 o 
 -10   7   2        5.49        4.29      2.11 o 
  -9   7   2      936.82      906.21     13.91 o 
  -8   7   2       94.86      127.16      4.20 o 
  -7   7   2      204.54      206.03      5.00 o 
  -6   7   2      740.58      695.02     11.70 o 
  -5   7   2      482.28      495.44      8.98 o 
  -4   7   2       22.88        9.76      1.64 o 
  -3   7   2       10.50       15.30      1.78 o 
  -2   7   2        5.40        6.07      1.48 o 
  -1   7   2      325.87      311.40      6.50 o 
   0   7   2        8.49        8.34      2.30 o 
   1   7   2      225.11      245.14      7.87 o 
   2   7   2     2165.37     2179.46     34.31 o 
   3   7   2     2401.86     2388.75     34.57 o 
   4   7   2       84.48       85.82      3.59 o 
   5   7   2      100.53      112.22      4.66 o 
   6   7   2      404.53      405.07      9.78 o 
   7   7   2      639.49      620.88     11.27 o 
   8   7   2       30.22       28.15      2.83 o 
   9   7   2       25.19       29.11      3.01 o 
  10   7   2      603.17      588.29     13.51 o 
  11   7   2      180.25      152.03      6.93 o 
  12   7   2      283.67      284.33      7.68 o 
  13   7   2      464.20      462.43     11.46 o 
  14   7   2       61.96       66.30      4.77 o 
  15   7   2        0.04       -1.99      2.67 o 
  16   7   2       95.74       90.17      5.63 o 
  17   7   2        0.16        3.89      5.19 o 
  18   7   2        7.70        5.92      3.30 o 
  19   7   2      341.58      380.02     12.57 o 
  20   7   2       22.41       31.89      5.06 o 
  21   7   2       39.23       26.03      7.22 o 
  22   7   2       55.53       47.11     10.51 o 
 -22   8   2        3.40       -0.44      4.64 o 
 -21   8   2      135.20      153.62     14.48 o 
 -20   8   2        4.23        8.54      8.49 o 
 -19   8   2      273.70      295.51     13.62 o 
 -18   8   2       43.22       38.34      6.01 o 
 -17   8   2       91.24       89.45     13.23 o 
 -16   8   2      212.28      198.62     13.17 o 
 -15   8   2        5.55       10.61      3.62 o 
 -14   8   2        0.44       -3.35      5.14 o 
 -13   8   2      443.59      422.51     12.44 o 
 -12   8   2       70.60       72.53      4.78 o 
 -11   8   2       37.60       43.63      3.85 o 
 -10   8   2      413.76      373.12      9.59 o 
  -9   8   2      358.95      349.47      8.11 o 
  -8   8   2        6.40        8.00      1.82 o 
  -7   8   2       21.88       21.07      2.50 o 
  -6   8   2     1335.02     1238.25     19.15 o 
  -5   8   2       68.89       47.03      4.16 o 
  -4   8   2     1257.20     1249.26     19.25 o 
  -3   8   2       23.29       10.78      1.97 o 
  -2   8   2      562.31      585.78     10.53 o 
  -1   8   2       86.54       82.57      3.65 o 
   0   8   2        8.97        4.08      1.74 o 
   1   8   2       16.47       19.41      2.23 o 
   2   8   2        2.69        2.42      1.95 o 
   3   8   2     5488.66     5328.38     78.38 o 
   4   8   2      468.11      451.15      9.70 o 
   5   8   2      546.17      556.25     11.22 o 
   6   8   2     1310.55     1273.03     21.57 o 
   7   8   2      214.92      213.56      9.21 o 
   8   8   2      185.65      189.11     11.78 o 
   9   8   2       58.38       79.17      6.99 o 
  10   8   2      168.47      154.44      6.30 o 
  11   8   2     1335.86     1322.89     24.89 o 
  12   8   2       53.79       40.80      3.66 o 
  13   8   2      127.02      126.54      6.36 o 
  14   8   2       39.22       44.90      4.78 o 
  15   8   2       22.19       26.51      5.16 o 
  16   8   2        2.30        0.41      2.99 o 
  17   8   2        9.85        8.31      4.78 o 
  18   8   2       55.90       65.79      5.91 o 
  19   8   2        0.33        0.31      8.85 o 
  20   8   2      144.03      145.91     11.73 o 
  21   8   2       19.50       23.38      7.12 o 
 -21   9   2       46.11       54.49     11.96 o 
 -20   9   2        0.89       -3.41      4.55 o 
 -19   9   2      150.07      123.00     15.30 o 
 -18   9   2        0.84        1.90      4.60 o 
 -17   9   2       17.14       23.80      5.53 o 
 -16   9   2       19.92       15.36      5.48 o 
 -15   9   2        4.90        5.25      8.74 o 
 -14   9   2        0.52        6.95      3.55 o 
 -13   9   2       42.72       39.92      4.70 o 
 -12   9   2       16.93       20.92      5.67 o 
 -11   9   2       54.45       53.61      9.49 o 
 -10   9   2       70.17       66.63      4.98 o 
  -9   9   2       68.58       70.02      4.42 o 
  -8   9   2        3.14       -2.37      2.37 o 
  -7   9   2       35.23       36.29      3.80 o 
  -6   9   2       65.45       61.89      3.79 o 
  -5   9   2      713.52      678.03     12.90 o 
  -4   9   2      267.48      314.97      7.59 o 
  -3   9   2        9.75       12.05      2.26 o 
  -2   9   2        6.55        3.10      1.99 o 
  -1   9   2       53.70       54.85      4.28 o 
   0   9   2      116.80      117.05      4.82 o 
   1   9   2     1292.73     1299.06     21.89 o 
   2   9   2      146.76      149.17      5.41 o 
   3   9   2       51.56       38.49      3.19 o 
   4   9   2      599.04      571.95     11.62 o 
   5   9   2      127.77      123.55      5.37 o 
   6   9   2      135.39      128.51      5.58 o 
   7   9   2      267.59      262.77      7.83 o 
   8   9   2      111.04      116.38      6.32 o 
   9   9   2     1168.62     1148.18     22.08 o 
  10   9   2      113.22      109.36      8.50 o 
  11   9   2      168.60      172.09      7.06 o 
  12   9   2       54.90       66.15      5.57 o 
  13   9   2       65.20       61.13      4.37 o 
  14   9   2      130.34      128.04      6.35 o 
  15   9   2       19.00       27.90      4.03 o 
  16   9   2        4.83        8.56      3.56 o 
  17   9   2       83.61       92.86      6.74 o 
  18   9   2      145.56      143.38     11.45 o 
  19   9   2        6.83        0.10      5.70 o 
  20   9   2       18.79        7.21      6.61 o 
 -19  10   2       30.09       31.31      8.17 o 
 -18  10   2      308.98      303.07     14.32 o 
 -17  10   2       13.61        5.63      4.80 o 
 -16  10   2        7.82       10.50      8.42 o 
 -15  10   2       40.25       50.41      6.86 o 
 -14  10   2        2.16        3.46      4.36 o 
 -13  10   2       20.29       22.75      5.26 o 
 -12  10   2      182.72      179.82      8.70 o 
 -11  10   2       15.49       27.37      4.40 o 
 -10  10   2       81.35       90.70      6.38 o 
  -9  10   2       50.29       49.31      4.29 o 
  -8  10   2       45.57       35.33      4.30 o 
  -7  10   2        9.31        7.00      3.07 o 
  -6  10   2       20.30       19.40      4.64 o 
  -5  10   2       12.90       10.15      3.03 o 
  -4  10   2      481.74      513.84     12.93 o 
  -3  10   2       85.41       84.72      4.21 o 
  -2  10   2       12.27       11.80      2.36 o 
  -1  10   2      122.55      103.74      4.62 o 
   0  10   2       15.22       14.11      2.59 o 
   1  10   2      384.11      383.58      9.50 o 
   2  10   2      195.63      191.06      6.48 o 
   3  10   2      220.51      204.81      8.24 o 
   4  10   2      223.34      209.67      8.52 o 
   5  10   2        9.21        9.32      2.53 o 
   6  10   2      492.24      475.05     13.27 o 
   7  10   2       11.23        7.89      2.69 o 
   8  10   2       10.03       12.15      2.89 o 
   9  10   2       10.72        8.95      2.77 o 
  10  10   2        4.28        3.51      2.82 o 
  11  10   2       53.72       60.55      6.03 o 
  12  10   2        7.65        8.62      2.89 o 
  13  10   2       30.67       37.10      4.96 o 
  14  10   2       21.60       25.46      3.90 o 
  15  10   2       98.04      107.15      6.99 o 
  16  10   2       61.78       67.52     13.82 o 
  17  10   2       20.42       17.50      8.90 o 
  18  10   2        0.25       -1.00     12.23 o 
  19  10   2        6.91       13.15      6.39 o 
 -18  11   2       49.19       56.39     14.21 o 
 -17  11   2       20.64       37.09      6.95 o 
 -16  11   2       42.13       42.63      6.86 o 
 -15  11   2        0.01       -1.72      5.10 o 
 -14  11   2       19.44       17.13      5.36 o 
 -13  11   2       95.46       88.73     19.09 o 
 -12  11   2        8.93       17.30      5.09 o 
 -11  11   2       92.71       92.76      6.73 o 
 -10  11   2       40.22       47.94      5.37 o 
  -9  11   2       78.87       72.95      5.76 o 
  -8  11   2      333.37      338.60      9.85 o 
  -7  11   2        0.19        4.27      3.90 o 
  -6  11   2       16.41       17.47      3.84 o 
  -5  11   2       86.19       72.18      5.71 o 
  -4  11   2       19.51       13.42      3.82 o 
  -3  11   2      121.90      113.64      6.83 o 
  -2  11   2      280.82      288.29     14.68 o 
  -1  11   2        1.91       -2.60      2.79 o 
   0  11   2        4.53        1.97      3.11 o 
   1  11   2       24.20       25.56      4.02 o 
   2  11   2      118.30      106.54      7.45 o 
   3  11   2       26.13       19.50      3.00 o 
   4  11   2       51.84       53.58      4.04 o 
   5  11   2        0.84       -2.21      2.21 o 
   6  11   2       88.99       85.75      4.90 o 
   7  11   2        2.48        5.63      2.62 o 
   8  11   2       53.03       54.06      4.23 o 
   9  11   2       49.86       49.62      4.25 o 
  10  11   2       22.20       19.12      3.32 o 
  11  11   2       16.07        4.92      4.06 o 
  12  11   2        7.25       10.25      3.98 o 
  13  11   2       15.52       17.25      4.38 o 
  14  11   2       68.34       91.98     16.48 o 
  15  11   2        8.81        3.74      5.92 o 
  16  11   2       82.86      106.84     19.44 o 
  17  11   2       42.58       32.76      9.18 o 
 -16  12   2       91.73      102.54      9.46 o 
 -15  12   2        4.70       -1.74      6.15 o 
 -14  12   2       28.41       40.47      6.79 o 
 -13  12   2        5.48        7.11      6.74 o 
 -12  12   2        4.56        2.09      4.45 o 
 -11  12   2        0.35        4.17      7.49 o 
 -10  12   2       34.41       38.93     13.37 o 
  -9  12   2       31.62       37.29      5.16 o 
  -8  12   2        4.51       -1.17      3.18 o 
  -7  12   2      142.97      146.66      8.18 o 
  -6  12   2        0.20        2.37      3.64 o 
  -5  12   2        0.06        2.90      3.46 o 
  -4  12   2        0.17       -1.75      3.57 o 
  -3  12   2      288.08      312.64     11.08 o 
  -2  12   2      232.31      245.30      9.70 o 
  -1  12   2       77.26       72.48      6.00 o 
   0  12   2       24.68       30.31      4.54 o 
   1  12   2       28.39       20.88      8.81 o 
   2  12   2       47.36       52.27      5.45 o 
   3  12   2       19.17       14.15      5.94 o 
   4  12   2       17.81       10.71      3.91 o 
   5  12   2       25.84       20.98      8.37 o 
   6  12   2        7.88        5.94      3.80 o 
   7  12   2       56.03       59.85      5.75 o 
   8  12   2      242.73      265.42     10.37 o 
   9  12   2        0.42        4.03      3.96 o 
  10  12   2       14.84       19.82      4.66 o 
  11  12   2        5.84       -4.92      4.92 o 
  12  12   2        0.11        2.13      4.51 o 
  13  12   2       29.55       21.87     10.98 o 
  14  12   2       19.81       18.23      7.28 o 
  15  12   2       15.47       17.29      7.01 o 
 -13  13   2       16.91       25.50      8.86 o 
 -12  13   2        1.21        4.45      5.15 o 
 -11  13   2        0.31       -1.48      4.59 o 
 -10  13   2      129.24      130.61     10.13 o 
  -9  13   2       15.59       16.49      7.16 o 
  -8  13   2        1.98       -2.59      4.65 o 
  -7  13   2       22.39       25.18      4.23 o 
  -6  13   2        0.37        0.62      3.93 o 
  -5  13   2       61.85       72.17      6.71 o 
  -4  13   2        6.27        9.41      4.09 o 
  -3  13   2       80.87       78.97     13.61 o 
  -2  13   2        8.95       11.21      4.13 o 
  -1  13   2        0.04       -5.91      5.91 o 
   0  13   2       34.12       38.80      5.14 o 
   1  13   2        0.01       -3.89      3.89 o 
   2  13   2      424.51      445.27     13.78 o 
   3  13   2       24.30       20.56      4.58 o 
   4  13   2       24.43       22.36      6.25 o 
   5  13   2        1.43        0.37      3.74 o 
   6  13   2        0.99       10.57      4.24 o 
   7  13   2       13.45       15.35      7.38 o 
   8  13   2       17.45       16.70     11.01 o 
   9  13   2       93.67       78.97      8.85 o 
  10  13   2        2.39        1.68      5.51 o 
  11  13   2       11.14       14.81      6.82 o 
  12  13   2       20.18       13.68      8.18 o 
  13  13   2       45.96       31.78      9.41 o 
 -10  14   2       25.56       21.72      7.92 o 
  -9  14   2        3.10       10.25      5.46 o 
  -8  14   2        0.45       -0.57      4.85 o 
  -7  14   2        0.01       -4.13      5.49 o 
  -6  14   2      227.51      247.14     12.66 o 
  -5  14   2        1.07        1.64      6.11 o 
  -4  14   2       85.20       86.05      7.72 o 
  -3  14   2        9.92        7.23      5.21 o 
  -2  14   2       12.92        4.23      4.38 o 
  -1  14   2       60.47       48.56     15.51 o 
   0  14   2        0.93        2.92      4.13 o 
   1  14   2      168.65      180.21     22.41 o 
   2  14   2       13.79       14.31      5.27 o 
   3  14   2       12.78       12.20      4.33 o 
   4  14   2        0.26        8.81      5.64 o 
   5  14   2       22.30       13.51      5.94 o 
   6  14   2       27.26       32.32      7.21 o 
   7  14   2       10.11       17.83      6.41 o 
   8  14   2       44.34       43.63      7.64 o 
   9  14   2       13.52       19.10      6.66 o 
  10  14   2       23.54       59.41     13.16 o 
  -4  15   2       56.18       33.68     11.49 o 
  -3  15   2      173.30      150.93     17.57 o 
  -2  15   2        0.07        3.71      8.30 o 
  -1  15   2        7.61       16.25      9.84 o 
   0  15   2       10.43       -8.10      8.20 o 
   1  15   2       91.29       76.35     13.71 o 
   2  15   2        0.16       -8.11      8.11 o 
   3  15   2        2.11       -7.64      8.61 o 
 -26   1   3       16.51       19.52      5.64 o 
 -25   1   3       73.13       71.98      8.04 o 
 -24   1   3      124.59      155.69     10.95 o 
 -23   1   3       30.21       30.50      5.67 o 
 -22   1   3       88.20      107.91     11.47 o 
 -21   1   3       23.29       40.44     10.81 o 
 -20   1   3        0.66       -2.78      2.78 o 
 -19   1   3        4.28       -0.59      2.30 o 
 -18   1   3       19.73       29.76      4.42 o 
 -17   1   3        1.86       -0.52      2.91 o 
 -16   1   3        3.58        2.61      2.05 o 
 -15   1   3     1361.78     1380.23     26.11 o 
 -14   1   3       61.40       63.83      3.90 o 
 -13   1   3      426.42      389.11      9.33 o 
 -12   1   3        1.04        3.20      1.31 o 
 -11   1   3       17.30       31.26      1.94 o 
 -10   1   3       25.13       29.37      2.17 o 
  -9   1   3      267.62      297.36     12.28 o 
  -8   1   3      312.97      395.45     12.45 o 
  -7   1   3      349.30      371.58     11.38 o 
  -6   1   3        2.80        2.51      1.72 o 
  -5   1   3      633.22       -0.13      0.43 o 
  -3   1   3     5920.59     6194.08    206.22 o 
  -2   1   3    12310.10    12883.54    475.92 o 
  -1   1   3     1902.29     2134.89     53.43 o 
   0   1   3     3575.24     4138.10    109.70 o 
   1   1   3     5729.45     6474.14    133.44 o 
   2   1   3     1731.02     1818.81     39.12 o 
   3   1   3     1173.73     1215.41     23.06 o 
   4   1   3     1390.20     1461.00     31.35 o 
   5   1   3      617.03      612.06     63.66 o 
   6   1   3     1953.82     2180.66     36.84 o 
   7   1   3     2051.37     2454.53     29.52 o 
   8   1   3      244.38      227.82      4.37 o 
   9   1   3      216.71      270.76      4.81 o 
  10   1   3      337.29      388.41      6.32 o 
  11   1   3      293.61      288.67      5.40 o 
  12   1   3        2.74        1.34      1.45 o 
  13   1   3     1871.19     1863.68     26.06 o 
  14   1   3      210.20      217.08      6.08 o 
  15   1   3      588.10      622.90     12.72 o 
  16   1   3      323.78      354.94      9.01 o 
  17   1   3        8.27        7.64      2.55 o 
  18   1   3       22.88       19.14      2.82 o 
  19   1   3       61.12       77.32      5.78 o 
  20   1   3        7.27        7.27      2.81 o 
  21   1   3      149.11      168.79      6.92 o 
  22   1   3       97.60      109.19      6.01 o 
  23   1   3       13.85       16.10      3.65 o 
  24   1   3      146.32      169.65      9.45 o 
  25   1   3       87.26       96.67     11.62 o 
 -25   2   3      151.66      155.94     11.15 o 
 -24   2   3       17.70       13.10      4.87 o 
 -23   2   3      280.71      293.21     13.37 o 
 -22   2   3       19.93       10.88      6.29 o 
 -21   2   3      155.62      173.95     22.16 o 
 -20   2   3      228.21      219.73     17.93 o 
 -19   2   3       58.10       65.00      5.50 o 
 -18   2   3      328.46      282.63      8.98 o 
 -17   2   3      302.25      294.49      9.91 o 
 -16   2   3        1.19       -1.82      1.82 o 
 -15   2   3      640.88      596.68     13.46 o 
 -14   2   3      808.38      755.04     15.76 o 
 -13   2   3       23.28       20.22      2.09 o 
 -12   2   3      401.36      393.70      7.93 o 
 -11   2   3     1106.36     1188.09     19.13 o 
 -10   2   3      676.07      807.02     13.45 o 
  -9   2   3     1792.49     1956.81     29.60 o 
  -8   2   3      430.59      484.64     11.50 o 
  -7   2   3      309.74      310.93     10.37 o 
  -6   2   3       84.86       47.87      5.01 o 
  -4   2   3      238.20       -0.08      0.60 o 
  -2   2   3     6955.92     6316.82    407.58 o 
  -1   2   3       11.62       10.23      1.71 o 
   1   2   3      203.64      245.79      8.76 o 
   2   2   3        0.29       -1.11      1.11 o 
   3   2   3     3098.42     3348.56     91.82 o 
   4   2   3     3160.15     3311.98    111.32 o 
   5   2   3     5157.05     5639.14    136.43 o 
   6   2   3      450.98      546.07      8.85 o 
   7   2   3       78.11      108.87      3.64 o 
   8   2   3      779.87      914.84     12.49 o 
   9   2   3      780.17      811.40     10.27 o 
  10   2   3      293.68      320.40      6.32 o 
  11   2   3      193.38      166.66      4.83 o 
  12   2   3      195.55      209.44      5.34 o 
  13   2   3     4260.90     4113.12     53.63 o 
  14   2   3      173.79      138.56      5.31 o 
  15   2   3      128.84      112.30      6.02 o 
  16   2   3        2.59        5.10      2.31 o 
  17   2   3      473.48      452.51     10.78 o 
  18   2   3       38.18       45.17      4.66 o 
  19   2   3       27.13       24.49      3.39 o 
  20   2   3        2.00        0.80      2.50 o 
  21   2   3       10.42        9.10      3.31 o 
  22   2   3        9.44       11.52      3.35 o 
  23   2   3       44.21       54.40      5.46 o 
  24   2   3       63.11       57.07      5.93 o 
  25   2   3       18.24       20.51      7.66 o 
 -25   3   3      143.89      148.18     11.30 o 
 -24   3   3        3.62       -2.24      4.04 o 
 -23   3   3      105.97      113.77     13.44 o 
 -22   3   3       27.19       18.38      4.89 o 
 -21   3   3      153.43      137.84     11.36 o 
 -20   3   3       53.43       49.43      6.22 o 
 -19   3   3      380.64      389.18     12.65 o 
 -18   3   3       29.92       31.79      3.68 o 
 -17   3   3      320.80      286.98      8.93 o 
 -16   3   3       10.70       12.33      2.61 o 
 -15   3   3       14.32        7.32      2.28 o 
 -14   3   3      360.11      337.69     13.44 o 
 -13   3   3      184.86      171.96      5.17 o 
 -12   3   3      208.72      188.80      7.83 o 
 -11   3   3      135.04      142.56      4.32 o 
 -10   3   3      887.82      968.17     16.02 o 
  -9   3   3        3.59        8.97      1.42 o 
  -8   3   3       54.31       65.82      2.60 o 
  -7   3   3       13.10       16.39      1.69 o 
  -6   3   3      348.15      391.90     13.44 o 
  -5   3   3     2635.49     3036.05     61.97 o 
  -4   3   3       21.65       33.67      4.99 o 
  -2   3   3      716.61       -0.94      0.94 o 
  -1   3   3     3487.40     3976.40    105.51 o 
   0   3   3      240.12      283.03     21.34 o 
   1   3   3     3423.40     3560.57    135.78 o 
   2   3   3      883.22      516.56     21.77 o 
   3   3   3     1599.65     1016.20     38.87 o 
   4   3   3      696.77      683.70     18.22 o 
   5   3   3     1931.65     2281.87     31.63 o 
   6   3   3      584.79      660.28      9.99 o 
   7   3   3      197.01      234.05      4.48 o 
   8   3   3       61.66       73.07      2.74 o 
   9   3   3       12.53       20.04      1.59 o 
  10   3   3       11.17        5.23      1.26 o 
  11   3   3       76.84       84.11      3.46 o 
  12   3   3      553.16      516.34      9.40 o 
  13   3   3        3.86       -1.35      1.62 o 
  14   3   3      489.64      417.29      9.61 o 
  15   3   3       68.98       63.94      4.04 o 
  16   3   3       26.38       25.51      3.15 o 
  17   3   3      102.83       88.02      5.01 o 
  18   3   3      213.69      228.16      7.61 o 
  19   3   3      208.99      202.75      7.38 o 
  20   3   3      179.30      185.25      9.36 o 
  21   3   3      496.40      552.23     13.88 o 
  22   3   3       16.76       15.15      3.75 o 
  23   3   3      482.81      496.55     13.26 o 
  24   3   3        1.71        3.86      5.54 o 
 -25   4   3      107.09       91.62      8.95 o 
 -24   4   3        0.34       -1.19      4.37 o 
 -23   4   3      218.38      234.92     12.13 o 
 -22   4   3      145.11      173.53     10.65 o 
 -21   4   3      127.06      135.35      9.65 o 
 -20   4   3       87.34       81.79      7.39 o 
 -19   4   3      191.08      181.74     12.70 o 
 -18   4   3       43.68       44.94      5.50 o 
 -17   4   3      311.40      302.89      9.37 o 
 -16   4   3        0.16       -0.39      2.07 o 
 -15   4   3      295.37      276.99      8.42 o 
 -14   4   3      274.34      279.18      7.19 o 
 -13   4   3      557.29      519.74     10.39 o 
 -12   4   3       44.80       50.02      3.08 o 
 -11   4   3      144.90      165.59      4.48 o 
 -10   4   3       17.59       17.10      1.75 o 
  -9   4   3     2002.58     2157.04     30.81 o 
  -8   4   3     1364.67     1448.48     21.18 o 
  -7   4   3       82.92      125.39      3.27 o 
  -6   4   3     1459.37     1670.40     29.12 o 
  -5   4   3        0.73        3.73      2.63 o 
  -4   4   3     1924.69     2130.33     32.11 o 
  -3   4   3     3076.01     3777.15     63.98 o 
  -2   4   3      585.83      578.86     13.42 o 
  -1   4   3        2.78        4.42      1.62 o 
   0   4   3     6767.63     7295.57    263.43 o 
   1   4   3     1978.12     2089.56     63.11 o 
   2   4   3       93.98      146.40      4.27 o 
   3   4   3       67.02      104.05      2.90 o 
   4   4   3      154.02      156.42      3.53 o 
   5   4   3      533.29      516.94      7.41 o 
   6   4   3        1.13        3.06      1.01 o 
   7   4   3      285.57      327.19      8.02 o 
   8   4   3      172.62      178.68      5.04 o 
   9   4   3      235.11      285.53      6.85 o 
  10   4   3      131.19      152.12      5.55 o 
  11   4   3      208.51      241.96      5.84 o 
  12   4   3      697.29      647.56     11.93 o 
  13   4   3        2.31        0.58      1.82 o 
  14   4   3      108.30      104.64      4.91 o 
  15   4   3      270.32      287.01      8.01 o 
  16   4   3       22.04       18.20      3.52 o 
  17   4   3       27.27       33.41      3.57 o 
  18   4   3        6.37        4.11      2.89 o 
  19   4   3       21.54       20.70      3.83 o 
  20   4   3       24.84       29.45      4.23 o 
  21   4   3       33.14       27.21      4.30 o 
  22   4   3       14.81       29.16      5.48 o 
  23   4   3      164.28      144.20     11.46 o 
  24   4   3       54.21       73.20     10.83 o 
 -24   5   3        6.58       -0.70      6.61 o 
 -23   5   3        7.82       14.89      5.17 o 
 -22   5   3       63.61       71.45      7.70 o 
 -21   5   3       33.06       43.95      6.31 o 
 -20   5   3      120.67      104.80      8.58 o 
 -19   5   3       19.25       15.47      4.27 o 
 -18   5   3       10.24        4.62      3.44 o 
 -17   5   3      176.65      175.32     12.88 o 
 -16   5   3       13.88       20.96      3.65 o 
 -15   5   3      180.66      160.23      9.53 o 
 -14   5   3       98.85      121.58      6.13 o 
 -13   5   3      401.74      399.97      9.04 o 
 -12   5   3      463.91      441.75     13.31 o 
 -11   5   3     1256.49     1271.37     21.27 o 
 -10   5   3      153.60      145.83      4.83 o 
  -9   5   3      153.69      167.20      4.93 o 
  -8   5   3      173.56      199.75      5.28 o 
  -7   5   3     1742.24     1979.49     30.75 o 
  -6   5   3      487.74      480.33      9.20 o 
  -5   5   3     1080.85     1078.94     16.01 o 
  -4   5   3     4767.05     5283.24     71.38 o 
  -3   5   3      303.64      368.29      8.42 o 
  -2   5   3      421.58      486.75      9.16 o 
  -1   5   3     1781.32     1877.89     29.06 o 
   0   5   3      900.09     1111.20     18.22 o 
   1   5   3      560.76      629.59     10.57 o 
   2   5   3     1506.90     1858.94     24.62 o 
   3   5   3       96.58       75.67      2.51 o 
   4   5   3       71.29       67.21      2.48 o 
   5   5   3      512.79      490.91      7.77 o 
   6   5   3      111.51      118.30      3.30 o 
   7   5   3       79.24       68.45      2.91 o 
   8   5   3      352.02      354.23      6.89 o 
   9   5   3       16.62       19.09      2.01 o 
  10   5   3      208.07      172.09      4.91 o 
  11   5   3     1338.78     1297.12     20.52 o 
  12   5   3      261.33      201.24      5.50 o 
  13   5   3      244.01      254.40      7.75 o 
  14   5   3      138.91      126.04      6.11 o 
  15   5   3       61.21       48.14      3.85 o 
  16   5   3        4.45       -0.90      2.48 o 
  17   5   3        5.93        6.51      3.42 o 
  18   5   3       35.86       44.61      4.47 o 
  19   5   3      247.43      252.67      8.93 o 
  20   5   3      197.26      206.29      8.27 o 
  21   5   3       38.48       40.33      4.78 o 
  22   5   3      125.27      139.15     11.33 o 
  23   5   3        0.00       -0.92      5.49 o 
  24   5   3       43.84       46.83      9.71 o 
 -24   6   3       20.49       28.56      6.22 o 
 -23   6   3      184.56      183.80     12.23 o 
 -22   6   3        0.32        0.50      8.53 o 
 -21   6   3        0.02       -0.43      3.92 o 
 -20   6   3       69.79       60.19     10.34 o 
 -19   6   3      185.84      163.31     17.74 o 
 -18   6   3       16.56       16.34      4.42 o 
 -17   6   3       58.63       65.16      5.82 o 
 -16   6   3        4.57        7.97      3.68 o 
 -15   6   3       28.44       39.01      4.45 o 
 -14   6   3       46.30       45.70      4.05 o 
 -13   6   3        0.53        2.86      2.01 o 
 -12   6   3      315.35      281.67      7.38 o 
 -11   6   3     1212.46     1162.38     20.08 o 
 -10   6   3      983.30      889.21     16.04 o 
  -9   6   3      753.28      745.89     13.79 o 
  -8   6   3        1.89        5.23      1.81 o 
  -7   6   3      206.93      201.47      5.97 o 
  -6   6   3      462.09      492.78      8.36 o 
  -5   6   3       58.15       61.24      3.58 o 
  -4   6   3       26.32       28.30      2.32 o 
  -3   6   3       66.47       71.62      2.46 o 
  -2   6   3     1220.53     1333.65     18.25 o 
  -1   6   3      201.77      256.36      5.02 o 
   0   6   3        8.73        6.01      1.17 o 
   1   6   3      860.74      938.00     13.61 o 
   2   6   3      146.77      180.97      4.01 o 
   3   6   3     2240.98     2335.02     29.17 o 
   4   6   3      217.88      184.25      4.61 o 
   5   6   3      416.38      387.52      6.85 o 
   6   6   3      312.28      307.51      6.27 o 
   7   6   3      394.30      439.73      8.12 o 
   8   6   3       28.15       32.27      2.51 o 
   9   6   3      300.08      244.04      5.93 o 
  10   6   3      122.87      110.33      6.78 o 
  11   6   3        7.58        4.60      2.08 o 
  12   6   3     1210.07     1052.17     17.31 o 
  13   6   3       69.55       80.20      4.46 o 
  14   6   3       29.23       36.59      3.70 o 
  15   6   3      291.21      288.07      8.73 o 
  16   6   3      154.90      151.08      6.68 o 
  17   6   3       30.58       28.60      3.89 o 
  18   6   3      159.55      164.59      7.32 o 
  19   6   3      300.83      314.11      9.98 o 
  20   6   3        9.31       11.22      3.70 o 
  21   6   3      205.63      202.64     10.40 o 
  22   6   3       61.64       58.10      8.49 o 
  23   6   3       18.36       11.95      6.37 o 
 -23   7   3      121.87      137.03     10.84 o 
 -22   7   3       64.03       65.65     25.65 o 
 -21   7   3      178.02      180.09     11.21 o 
 -20   7   3       60.19       63.21     12.78 o 
 -19   7   3      135.10      142.84     10.13 o 
 -18   7   3       52.98       64.63      7.06 o 
 -17   7   3      121.55      133.61      9.44 o 
 -16   7   3      248.04      264.73     11.89 o 
 -15   7   3      107.62      107.91      9.03 o 
 -14   7   3       26.33       25.82      4.04 o 
 -13   7   3        0.03        2.45      2.34 o 
 -12   7   3       96.33       87.37      7.36 o 
 -11   7   3        7.52        7.21      2.21 o 
 -10   7   3      219.03      191.20      6.16 o 
  -9   7   3     1380.42     1377.94     23.34 o 
  -8   7   3      880.10      858.31     16.29 o 
  -7   7   3      618.62      619.62     10.38 o 
  -6   7   3      629.57      666.13     15.47 o 
  -5   7   3       69.01       70.61      4.35 o 
  -4   7   3      370.09      353.28      9.46 o 
  -3   7   3       12.52       10.43      1.44 o 
  -2   7   3       10.10        5.88      1.38 o 
  -1   7   3      655.08      648.59     10.89 o 
   0   7   3      506.63      472.67      8.59 o 
   1   7   3      731.95      805.69     13.10 o 
   2   7   3      428.06      403.34      8.19 o 
   3   7   3       17.94       21.86      3.25 o 
   4   7   3      192.29      202.86      4.98 o 
   5   7   3      318.01      331.68      6.75 o 
   6   7   3     1287.78     1278.16     18.72 o 
   7   7   3     2158.53     2100.18     28.95 o 
   8   7   3      605.91      616.79     18.57 o 
   9   7   3        0.60        0.70      2.31 o 
  10   7   3      671.85      564.12     11.72 o 
  11   7   3       37.03       27.13      4.19 o 
  12   7   3      125.32      126.61      9.03 o 
  13   7   3      105.82      110.24      5.18 o 
  14   7   3       76.61       72.74      4.85 o 
  15   7   3      207.29      211.48      7.61 o 
  16   7   3        5.02       -0.42      2.84 o 
  17   7   3       70.07       72.29      5.22 o 
  18   7   3      206.15      209.04      8.08 o 
  19   7   3       18.23       16.41      3.69 o 
  20   7   3      167.64      198.40     10.44 o 
  21   7   3        2.98       -5.13      5.63 o 
  22   7   3       79.34       86.33      9.74 o 
 -22   8   3       36.43       42.35      7.00 o 
 -21   8   3        2.87        4.60      4.96 o 
 -20   8   3       16.37       29.57      5.99 o 
 -19   8   3       39.97       45.27     17.29 o 
 -18   8   3        1.50        4.22      4.30 o 
 -17   8   3       43.15       57.89     10.73 o 
 -16   8   3        0.96       -1.93      3.67 o 
 -15   8   3      110.17       96.89      8.06 o 
 -14   8   3        7.12        8.19      3.47 o 
 -13   8   3       33.61       32.67      4.49 o 
 -12   8   3        0.15       -2.77      2.77 o 
 -11   8   3       98.30       94.21      5.16 o 
 -10   8   3      221.23      225.39      7.23 o 
  -9   8   3       23.25       17.91      2.64 o 
  -8   8   3      146.10      136.58      5.87 o 
  -7   8   3      178.59      181.94      5.55 o 
  -6   8   3      434.52      383.92      9.12 o 
  -5   8   3      165.94      124.36      5.96 o 
  -4   8   3       83.95       93.47      4.56 o 
  -3   8   3      116.43       86.83      4.70 o 
  -2   8   3      259.90      275.85      6.13 o 
  -1   8   3      302.87      257.24      5.94 o 
   0   8   3      208.89      231.34      7.97 o 
   1   8   3      198.26      189.19      5.19 o 
   2   8   3        0.71        4.71      1.66 o 
   3   8   3      299.55      304.89      6.90 o 
   4   8   3      105.98       93.97      7.18 o 
   5   8   3       39.34       43.12      5.98 o 
   6   8   3      149.17      146.75      6.64 o 
   7   8   3      394.89      408.36      9.19 o 
   8   8   3     1163.77     1144.17     20.12 o 
   9   8   3      817.96      797.89     16.31 o 
  10   8   3       42.24       37.29      3.48 o 
  11   8   3        0.56        4.34      2.93 o 
  12   8   3      346.08      349.08      9.59 o 
  13   8   3      244.96      261.62     11.36 o 
  14   8   3        1.39       -2.14      3.80 o 
  15   8   3        5.37        6.16      3.06 o 
  16   8   3       78.28       74.15      5.21 o 
  17   8   3        0.04        5.95      4.83 o 
  18   8   3       60.29       79.10      7.82 o 
  19   8   3       34.49       24.94      5.73 o 
  20   8   3      101.80      110.99     15.16 o 
  21   8   3       27.70       36.64     11.62 o 
 -21   9   3      133.47      122.45     10.49 o 
 -20   9   3        0.43        0.54      4.83 o 
 -19   9   3        0.03        1.22      6.71 o 
 -18   9   3       48.54       60.24      7.40 o 
 -17   9   3      131.42      135.23     18.72 o 
 -16   9   3        1.05       -1.26      3.83 o 
 -15   9   3      259.53      257.12     14.98 o 
 -14   9   3      621.97      655.86     21.54 o 
 -13   9   3      106.00      113.92      8.65 o 
 -12   9   3       33.02       47.46      4.96 o 
 -11   9   3      118.33      115.94      5.88 o 
 -10   9   3       74.34       81.63      5.27 o 
  -9   9   3      482.67      477.52     12.08 o 
  -8   9   3      145.77      152.76      5.82 o 
  -7   9   3        3.93        3.73      2.36 o 
  -6   9   3      559.61      535.46     12.91 o 
  -5   9   3        6.53        6.03      2.72 o 
  -4   9   3     1072.61      909.76     18.87 o 
  -3   9   3      318.43      299.29      9.10 o 
  -2   9   3        9.37        2.00      2.48 o 
  -1   9   3      391.93      373.20     10.13 o 
   0   9   3      810.55      728.38     13.53 o 
   1   9   3      204.54      189.93      5.67 o 
   2   9   3      289.97      306.31      7.44 o 
   3   9   3      603.15      631.76     12.33 o 
   4   9   3      131.38      122.30      4.86 o 
   5   9   3       35.59       50.36      4.15 o 
   6   9   3       13.49       12.75      2.47 o 
   7   9   3      294.15      275.31      8.07 o 
   8   9   3      145.48      144.97      5.94 o 
   9   9   3       93.18       89.39      5.53 o 
  10   9   3      259.31      266.94      8.15 o 
  11   9   3      121.15      138.14      9.81 o 
  12   9   3        9.85       13.10      2.98 o 
  13   9   3       23.09       24.90      3.78 o 
  14   9   3      279.13      292.33     11.63 o 
  15   9   3       29.40       36.27      6.73 o 
  16   9   3        0.46       -0.83      4.35 o 
  17   9   3       25.56       37.95     10.53 o 
  18   9   3      306.60      300.61     39.95 o 
  19   9   3        8.09        3.87      6.16 o 
  20   9   3       10.07        9.04      6.29 o 
 -19  10   3       32.24       35.41      6.80 o 
 -18  10   3       23.13       29.79     11.36 o 
 -17  10   3       25.70       20.16      5.90 o 
 -16  10   3        1.99        2.79      5.30 o 
 -15  10   3       62.53       67.53      7.66 o 
 -14  10   3       42.72       60.86      7.06 o 
 -13  10   3       89.77       93.22      8.20 o 
 -12  10   3      114.55      130.38      9.83 o 
 -11  10   3      337.57      329.74     34.37 o 
 -10  10   3       60.09       59.50      5.28 o 
  -9  10   3        3.04        3.09      3.11 o 
  -8  10   3        0.00        3.00      2.89 o 
  -7  10   3        0.05       -2.67      2.67 o 
  -6  10   3       24.58       17.49      3.37 o 
  -5  10   3      827.45      740.54     16.62 o 
  -4  10   3       33.96       32.12      3.87 o 
  -3  10   3       89.49       55.11      4.48 o 
  -2  10   3        9.05        6.57      4.81 o 
  -1  10   3       28.21       21.16      3.38 o 
   0  10   3        1.85        6.68      2.81 o 
   1  10   3      141.63      100.65      5.82 o 
   2  10   3       23.96       29.72      3.82 o 
   3  10   3       75.67       91.14      5.75 o 
   4  10   3       31.37       32.86      4.38 o 
   5  10   3       16.68       19.69      3.98 o 
   6  10   3       45.81       39.48      4.75 o 
   7  10   3        2.45       -0.64      2.18 o 
   8  10   3      178.75      217.66     24.56 o 
   9  10   3      141.51      144.69      8.13 o 
  10  10   3       74.77       77.51      6.41 o 
  11  10   3      231.40      238.02     10.09 o 
  12  10   3       63.37       53.33      5.92 o 
  13  10   3        2.94        1.29      3.70 o 
  14  10   3        2.78       -1.68      4.34 o 
  15  10   3       70.60       71.94      7.00 o 
  16  10   3       43.08       51.00      6.50 o 
  17  10   3      144.55      160.33     12.10 o 
  18  10   3       29.03       28.40      7.36 o 
  19  10   3       38.24       40.06      7.87 o 
 -18  11   3        3.15        5.40      5.51 o 
 -17  11   3      120.53      140.66     10.99 o 
 -16  11   3       46.44       46.11      7.19 o 
 -15  11   3       13.53       23.58      6.12 o 
 -14  11   3       50.13       46.63      7.05 o 
 -13  11   3        0.63       -0.93      5.30 o 
 -12  11   3       27.49       24.46      5.59 o 
 -11  11   3       25.92       16.00     12.13 o 
 -10  11   3       34.39       46.46     19.97 o 
  -9  11   3      102.44      107.23      8.75 o 
  -8  11   3      235.61      247.94      9.61 o 
  -7  11   3      108.97      115.95      5.98 o 
  -6  11   3      245.47      276.73     10.05 o 
  -5  11   3       30.18       22.69      4.01 o 
  -4  11   3       54.04       48.06      8.58 o 
  -3  11   3       13.96       13.04      3.50 o 
  -2  11   3       20.17       10.49      3.48 o 
  -1  11   3        3.76       -2.16      5.13 o 
   0  11   3      175.36      177.78     10.98 o 
   1  11   3        1.79       -2.75      2.75 o 
   2  11   3        0.12       -2.70      3.13 o 
   3  11   3      420.68      400.64     12.51 o 
   4  11   3       36.58       29.84      4.56 o 
   5  11   3       76.07       80.87      7.62 o 
   6  11   3       17.58       26.99      8.95 o 
   7  11   3        3.22        1.34      3.63 o 
   8  11   3        0.43       -3.48      3.48 o 
   9  11   3       59.55       64.56     10.02 o 
  10  11   3        2.68        3.05      3.88 o 
  11  11   3       10.60        3.07      4.07 o 
  12  11   3       92.27       80.07      6.90 o 
  13  11   3       19.84       17.45      4.47 o 
  14  11   3        0.07       -4.46      4.46 o 
  15  11   3      210.58      223.37     13.57 o 
  16  11   3       37.75       35.83      7.51 o 
  17  11   3      191.57      209.62     13.07 o 
 -16  12   3       36.73       45.72      8.70 o 
 -15  12   3        3.65        9.37      5.45 o 
 -14  12   3        0.54        2.63      4.93 o 
 -13  12   3       89.05       85.07      8.76 o 
 -12  12   3       30.51       31.52     13.06 o 
 -11  12   3        7.48        0.28      4.49 o 
 -10  12   3       85.17       84.10      8.43 o 
  -9  12   3        6.89        8.65      4.81 o 
  -8  12   3       52.06       53.04      6.97 o 
  -7  12   3       35.00       40.58      8.13 o 
  -6  12   3      182.19      209.64     10.78 o 
  -5  12   3       79.79       73.53      6.08 o 
  -4  12   3        0.14       -1.90      3.41 o 
  -3  12   3        9.32        1.44      3.51 o 
  -2  12   3       59.83       66.90      5.77 o 
  -1  12   3       57.79       53.91      5.47 o 
   0  12   3       31.96       30.15      4.63 o 
   1  12   3       63.28       50.48      5.31 o 
   2  12   3      233.80      256.26     11.42 o 
   3  12   3       18.12       22.35      4.52 o 
   4  12   3       33.47       17.01      5.54 o 
   5  12   3        1.03       -3.46      3.46 o 
   6  12   3        0.84        3.71      3.78 o 
   7  12   3       90.07       83.15      6.63 o 
   8  12   3       59.48       60.25      6.55 o 
   9  12   3      167.77      190.52     12.35 o 
  10  12   3       83.70       85.07      8.59 o 
  11  12   3       28.81       21.74      7.43 o 
  12  12   3      155.35      150.00      7.85 o 
  13  12   3       21.32       19.97      5.58 o 
  14  12   3        0.46       -3.18     12.34 o 
  15  12   3       19.51       16.46      7.86 o 
 -13  13   3       55.84       78.80      8.89 o 
 -12  13   3        4.35       -1.36      4.85 o 
 -11  13   3      113.57      129.94     10.44 o 
 -10  13   3      142.87      132.01     11.02 o 
  -9  13   3       23.14       20.44      6.78 o 
  -8  13   3       70.56       62.25      7.80 o 
  -7  13   3      281.63      295.93     14.06 o 
  -6  13   3        6.68       12.42      5.54 o 
  -5  13   3      304.81      302.97     22.01 o 
  -4  13   3       33.85       46.66      6.92 o 
  -3  13   3       33.88       26.95      5.62 o 
  -2  13   3        2.17        5.92      5.01 o 
  -1  13   3        3.41       -3.60      3.60 o 
   0  13   3       64.16       76.13      6.42 o 
   1  13   3       86.66      104.00      7.20 o 
   2  13   3        2.63        4.76      3.99 o 
   3  13   3      227.20      214.24      9.63 o 
   4  13   3       20.31       18.29      4.50 o 
   5  13   3        1.18        4.16      4.04 o 
   6  13   3       20.77       20.72      4.58 o 
   7  13   3        0.01       -3.76      3.86 o 
   8  13   3       13.63        3.85      5.22 o 
   9  13   3        0.42        2.38      4.09 o 
  10  13   3       38.38       42.83      6.07 o 
  11  13   3       62.95       71.69     13.57 o 
  12  13   3       30.50       41.69      6.43 o 
  13  13   3       50.43       46.59     13.56 o 
 -10  14   3      100.40      126.27     18.79 o 
  -9  14   3        7.14       10.10      5.67 o 
  -8  14   3        7.97       12.53      5.78 o 
  -7  14   3       29.44       23.85      8.88 o 
  -6  14   3      126.88      151.13     10.99 o 
  -5  14   3       26.16       17.93      5.99 o 
  -4  14   3      102.36      115.72     15.58 o 
  -3  14   3       56.39       60.37     21.91 o 
  -2  14   3       14.84        5.35      5.44 o 
  -1  14   3       93.11      106.50      9.42 o 
   0  14   3        5.12        9.33      5.60 o 
   1  14   3      202.74      207.02     12.07 o 
   2  14   3        1.70       -0.67      5.21 o 
   3  14   3       70.17       74.27      8.48 o 
   4  14   3       97.17      110.65     11.33 o 
   5  14   3       31.91       35.15      6.02 o 
   6  14   3       55.44       52.62      7.18 o 
   7  14   3       43.02       31.71     10.88 o 
   8  14   3      116.12      117.19     16.35 o 
   9  14   3       13.10        1.25      9.65 o 
  -4  15   3        0.92        8.99      5.76 o 
  -3  15   3       11.74       23.43      6.42 o 
  -2  15   3        0.12       -2.03      5.06 o 
  -1  15   3       24.37       26.93      8.38 o 
   0  15   3       16.46       23.11      6.41 o 
   1  15   3       49.38       51.62     11.03 o 
   2  15   3        7.49       -2.44      8.51 o 
   3  15   3       95.85       80.51     14.65 o 
 -26   0   4      126.85      133.72     14.95 o 
 -25   0   4        3.34        2.48      6.65 o 
 -24   0   4      195.90      192.16     17.09 o 
 -23   0   4      156.01      122.90     13.21 o 
 -22   0   4        0.88        0.99      5.09 o 
 -21   0   4      144.80      160.76     14.30 o 
 -20   0   4        0.75        6.43      4.00 o 
 -19   0   4       82.38       70.05      7.13 o 
 -18   0   4       26.71       30.98      8.02 o 
 -17   0   4       99.22       95.98      7.53 o 
 -16   0   4        2.65        8.73      3.71 o 
 -15   0   4      164.55      216.25      9.66 o 
 -14   0   4     4124.52     4081.04     97.42 o 
 -13   0   4      166.05      183.82     10.05 o 
 -12   0   4      163.10      150.36     18.76 o 
 -11   0   4      423.09      440.61     13.41 o 
 -10   0   4     6760.78     7276.83    245.77 o 
  -9   0   4      182.35      260.81     13.26 o 
  -8   0   4      307.40      286.97     13.59 o 
  -7   0   4     6459.58     7188.69    240.68 o 
  -6   0   4     2489.47       -0.16      0.55 o 
  -5   0   4       34.39       49.76      3.74 o 
  -4   0   4     6628.57     7283.11    241.64 o 
  -3   0   4      563.56      644.66     27.57 o 
   0   0   4     1045.93     1077.58     44.13 o 
   1   0   4        5.58        5.62      1.14 o 
   2   0   4     6272.42     6249.42    155.48 o 
   3   0   4      348.84       -0.29      0.53 o 
   4   0   4       14.96       -0.67      0.67 o 
   5   0   4      524.68      500.56     78.82 o 
   6   0   4     7038.04     7494.33    211.06 o 
   7   0   4      994.96     1272.59     23.23 o 
   8   0   4      977.01      979.17     18.78 o 
   9   0   4     6755.51     7717.80    129.64 o 
  10   0   4     1571.05     1664.15     30.77 o 
  11   0   4      243.00      231.72      7.21 o 
  12   0   4     4543.14     4469.61     77.52 o 
  13   0   4     4137.97     3940.49     69.03 o 
  14   0   4      312.56      342.85     10.09 o 
  15   0   4     3389.74     3422.43     70.10 o 
  16   0   4      816.06      874.51     22.22 o 
  17   0   4       27.65       29.22      4.46 o 
  18   0   4       48.93       60.59      5.87 o 
  19   0   4       55.96       67.11      6.25 o 
  20   0   4      178.13      202.90     10.06 o 
  21   0   4        0.60        0.87      4.02 o 
  22   0   4      505.27      536.35     17.41 o 
  23   0   4       62.29       70.88     11.63 o 
  24   0   4      238.63      228.20     21.90 o 
 -26   1   4       15.32       22.43      5.91 o 
 -25   1   4        7.58        0.29      4.37 o 
 -24   1   4       16.53        6.96      6.69 o 
 -23   1   4       52.63       60.97      7.12 o 
 -22   1   4       95.11      107.94     10.63 o 
 -21   1   4      127.76      136.96     17.66 o 
 -20   1   4      388.92      376.88     11.22 o 
 -19   1   4      190.53      173.56      7.39 o 
 -18   1   4      104.17       96.98      5.67 o 
 -17   1   4        1.56        1.48      1.98 o 
 -16   1   4        7.63       14.89      2.87 o 
 -15   1   4       26.52       28.65      2.98 o 
 -14   1   4       79.47       71.60      4.13 o 
 -13   1   4      122.24      118.28      4.75 o 
 -12   1   4       12.33       24.07      2.26 o 
 -11   1   4      548.14      596.33     12.07 o 
 -10   1   4       64.39       87.71      5.98 o 
  -9   1   4     1103.34     1338.78     35.00 o 
  -8   1   4       37.63       16.97      3.41 o 
  -7   1   4      256.46      299.74      9.63 o 
  -4   1   4      138.67      186.66      5.74 o 
  -3   1   4      342.09      302.95      7.03 o 
  -1   1   4     1247.56     1340.46     29.12 o 
   0   1   4     8610.09     9572.24    354.60 o 
   1   1   4      153.19      152.74      4.37 o 
   2   1   4      692.74      678.67     16.08 o 
   5   1   4     8546.02     9627.77    169.24 o 
   6   1   4      857.80     1011.94     23.90 o 
   7   1   4       22.59       25.53      1.59 o 
   8   1   4        0.13       -0.40      0.85 o 
   9   1   4      780.12      853.10     12.69 o 
  10   1   4      270.90      338.30      6.46 o 
  11   1   4       93.42      157.18      4.35 o 
  12   1   4     6851.86     6955.44     88.02 o 
  13   1   4     1443.31     1481.72     21.43 o 
  14   1   4      225.93      216.26      5.54 o 
  15   1   4       70.24       71.07      3.97 o 
  16   1   4      245.19      258.03      7.08 o 
  17   1   4      160.80      161.80      5.93 o 
  18   1   4       52.78       54.47      4.00 o 
  19   1   4       19.02       22.74      3.19 o 
  20   1   4       81.13       94.68      5.33 o 
  21   1   4       52.75       46.30      4.23 o 
  22   1   4        0.82       -2.77      2.77 o 
  23   1   4        3.52        8.57      3.84 o 
  24   1   4      121.24      120.09     12.68 o 
  25   1   4        1.01        6.16     13.15 o 
 -25   2   4      104.54       91.21     14.23 o 
 -24   2   4        3.33        3.62      4.62 o 
 -23   2   4        1.15       -2.87      3.92 o 
 -22   2   4      219.12      242.07     11.74 o 
 -21   2   4       56.47       58.13      6.49 o 
 -20   2   4      323.73      332.37     17.94 o 
 -19   2   4       50.07       49.54      4.45 o 
 -18   2   4      380.23      337.19     14.35 o 
 -17   2   4      226.50      221.37      7.58 o 
 -16   2   4        2.45        2.97      2.12 o 
 -15   2   4      639.48      738.18     15.73 o 
 -14   2   4       81.40       73.78      4.22 o 
 -13   2   4       43.50       36.98      3.85 o 
 -12   2   4       78.96       63.45      3.50 o 
 -11   2   4        9.60       13.51      1.82 o 
 -10   2   4      281.17      274.34      6.63 o 
  -9   2   4      128.49      127.90      4.80 o 
  -8   2   4     1082.82     1366.37     35.54 o 
  -7   2   4       74.06      108.04      5.30 o 
  -6   2   4     2242.18     2603.41     63.57 o 
  -3   2   4     1940.87     2359.99    132.51 o 
  -2   2   4      487.00      608.35     16.56 o 
  -1   2   4     7304.14     8374.51    172.52 o 
   0   2   4      564.85      603.13     14.42 o 
   1   2   4      498.41      501.93     27.17 o 
   3   2   4        3.41       11.99      2.46 o 
   4   2   4      201.27      182.39      6.45 o 
   5   2   4       55.31       74.47      5.53 o 
   6   2   4      349.23      415.82      8.59 o 
   7   2   4      291.03      328.12      5.74 o 
   8   2   4       89.64       88.54      2.88 o 
   9   2   4       14.28       16.21      1.42 o 
  10   2   4      143.47      145.72      3.80 o 
  11   2   4       30.20       30.26      2.23 o 
  12   2   4      173.21      169.47      6.43 o 
  13   2   4        2.48        4.62      1.77 o 
  14   2   4      277.20      236.91      7.99 o 
  15   2   4        9.53       11.79      2.45 o 
  16   2   4       23.06       14.10      2.66 o 
  17   2   4       22.96       21.21      3.03 o 
  18   2   4       23.42       19.68      3.49 o 
  19   2   4       33.64       29.98      3.51 o 
  20   2   4       14.15       10.71      2.96 o 
  21   2   4       18.33       19.69      3.88 o 
  22   2   4       66.71       59.09      4.79 o 
  23   2   4        5.08       -2.79      4.92 o 
  24   2   4       27.27       13.74      9.68 o 
 -25   3   4       23.96       27.97      6.09 o 
 -24   3   4       60.16       59.03      7.35 o 
 -23   3   4      430.09      419.75     20.29 o 
 -22   3   4       74.89       78.35      7.83 o 
 -21   3   4        1.34        0.83      3.63 o 
 -20   3   4      463.43      469.07     26.35 o 
 -19   3   4      167.49      140.02      7.19 o 
 -18   3   4        0.01       -2.22      2.39 o 
 -17   3   4      197.79      180.99      7.06 o 
 -16   3   4       84.64       96.92      5.33 o 
 -15   3   4      220.10      216.57     10.87 o 
 -14   3   4      985.92      945.70     23.07 o 
 -13   3   4        1.39       -1.56      1.56 o 
 -12   3   4       17.32        8.58      1.89 o 
 -11   3   4       23.75       11.37      1.89 o 
 -10   3   4      554.43      566.14     11.69 o 
  -9   3   4      349.91      373.97      8.33 o 
  -8   3   4       91.76      110.13      4.56 o 
  -7   3   4      623.16      745.35     21.27 o 
  -6   3   4       33.69       12.30      2.42 o 
  -5   3   4       63.52       82.32      4.72 o 
  -4   3   4      168.82      182.69      7.20 o 
  -2   3   4     1446.95     1536.83     86.58 o 
  -1   3   4       52.57       36.81      3.69 o 
   0   3   4      515.12      635.60     26.89 o 
   1   3   4     3940.73     3606.41    400.92 o 
   2   3   4      658.40      568.95     14.41 o 
   3   3   4     3304.14     3677.96     75.83 o 
   4   3   4        4.11       15.30      3.15 o 
   5   3   4      690.69      730.87     16.99 o 
   6   3   4      692.71      895.82     12.76 o 
   7   3   4     4198.96     4585.68     58.14 o 
   8   3   4       25.81       32.48      1.84 o 
   9   3   4        6.66       13.83      1.66 o 
  10   3   4        6.12        2.86      1.31 o 
  11   3   4       28.26       29.11      2.18 o 
  12   3   4      495.12      453.47     10.18 o 
  13   3   4       46.60       26.20      2.75 o 
  14   3   4      157.64      178.42      5.75 o 
  15   3   4      500.12      445.99     10.29 o 
  16   3   4       95.56      103.33      5.17 o 
  17   3   4      102.84      108.35      5.38 o 
  18   3   4      155.70      159.52     12.41 o 
  19   3   4       43.03       41.42      6.03 o 
  20   3   4      138.56      148.53      7.15 o 
  21   3   4        3.28        4.57      2.86 o 
  22   3   4        0.08        1.37      4.14 o 
  23   3   4        5.10        1.31      4.79 o 
  24   3   4      101.57      112.89     12.24 o 
 -25   4   4       15.10       23.33      6.26 o 
 -24   4   4       63.22       71.13      9.08 o 
 -23   4   4        5.30       10.36      4.74 o 
 -22   4   4       51.08       54.43      6.89 o 
 -21   4   4        8.60        8.37      4.37 o 
 -20   4   4      385.10      401.81     15.91 o 
 -19   4   4        4.82        0.42      4.85 o 
 -18   4   4       28.96       24.93      3.56 o 
 -17   4   4       18.56       24.43      3.35 o 
 -16   4   4      233.85      240.68      8.29 o 
 -15   4   4       82.25       82.96      6.78 o 
 -14   4   4      513.64      477.80     11.60 o 
 -13   4   4      605.60      539.62     12.33 o 
 -12   4   4      146.26      112.88      4.93 o 
 -11   4   4      426.07      379.05      9.14 o 
 -10   4   4     1811.58     1796.36     29.03 o 
  -9   4   4      587.50      599.29     11.08 o 
  -8   4   4      781.44      783.21     13.63 o 
  -7   4   4     1719.53     1814.94     37.24 o 
  -6   4   4      441.88      475.81     11.94 o 
  -5   4   4       65.18       84.77      5.90 o 
  -4   4   4     2285.20     2618.31     65.53 o 
  -3   4   4       37.55       31.70      3.85 o 
  -2   4   4     3304.51     3931.26     69.08 o 
  -1   4   4     3071.62     3788.13     68.35 o 
   0   4   4     1004.67     1054.20     24.57 o 
   1   4   4      279.76      320.54     11.61 o 
   2   4   4      128.19       95.28      6.49 o 
   3   4   4     3442.00     3708.48     56.94 o 
   4   4   4     1919.63     2347.56     33.46 o 
   5   4   4       28.30       31.74      1.74 o 
   6   4   4      803.13      840.08     12.35 o 
   7   4   4        5.78        5.36      1.13 o 
   8   4   4       81.43       57.86      2.60 o 
   9   4   4       34.20       30.67      2.13 o 
  10   4   4       44.13       47.34      2.66 o 
  11   4   4        1.51       -1.87      2.01 o 
  12   4   4       86.32       74.46      3.36 o 
  13   4   4      101.04       68.96      3.85 o 
  14   4   4       37.63       40.23      6.19 o 
  15   4   4      175.58      148.30      5.76 o 
  16   4   4      214.38      181.70      6.52 o 
  17   4   4        7.94       14.22      2.92 o 
  18   4   4       13.56       18.35      4.05 o 
  19   4   4        0.16       -0.20      2.65 o 
  20   4   4        1.70       -4.84      4.84 o 
  21   4   4      111.39      118.27      7.83 o 
  22   4   4       17.66       22.96      5.68 o 
  23   4   4        0.00       -4.87     13.02 o 
  24   4   4        7.49        8.07     13.30 o 
 -24   5   4        2.71       -3.41      8.53 o 
 -23   5   4       21.37       15.89      8.39 o 
 -22   5   4       11.14       11.09      4.79 o 
 -21   5   4      379.31      383.05     15.47 o 
 -20   5   4      114.25      108.13     15.33 o 
 -19   5   4        1.80       -2.65      2.99 o 
 -18   5   4       11.20       14.20      3.61 o 
 -17   5   4      107.83       99.28      6.04 o 
 -16   5   4       91.16       93.10      5.65 o 
 -15   5   4       46.90       34.08      3.68 o 
 -14   5   4        9.68        6.28      2.54 o 
 -13   5   4     1348.38     1272.48     24.72 o 
 -12   5   4      361.63      344.38      9.22 o 
 -11   5   4       26.72       28.96      2.92 o 
 -10   5   4     1047.56     1004.13     19.62 o 
  -9   5   4      401.50      417.54      8.32 o 
  -8   5   4      108.29      111.19      5.47 o 
  -7   5   4     1767.46     1899.00     29.38 o 
  -6   5   4       10.36       11.34      1.58 o 
  -5   5   4        3.27        5.77      1.65 o 
  -4   5   4       96.45      125.26      5.46 o 
  -3   5   4      319.55      376.22      8.99 o 
  -2   5   4        0.01       -1.36      1.36 o 
  -1   5   4     1105.26     1337.81     24.11 o 
   0   5   4       68.25       92.65      3.92 o 
   1   5   4     1862.83     2113.47     33.76 o 
   2   5   4        0.13       -0.87      1.07 o 
   3   5   4      508.47      565.97      9.98 o 
   4   5   4      266.38      274.76      5.17 o 
   5   5   4        8.54        9.59      1.24 o 
   6   5   4      206.65      260.13      5.32 o 
   7   5   4      137.69      148.01      4.33 o 
   8   5   4      505.16      509.97      8.90 o 
   9   5   4      125.02       89.64      4.48 o 
  10   5   4       28.95       24.72      2.50 o 
  11   5   4      221.01      179.29      5.78 o 
  12   5   4       72.28       79.98      3.69 o 
  13   5   4       27.58       44.43      3.05 o 
  14   5   4      153.00      157.78      5.89 o 
  15   5   4        0.44        1.11      2.13 o 
  16   5   4       39.91       38.96      5.96 o 
  17   5   4        3.53        9.48      3.00 o 
  18   5   4       10.96       16.69      3.25 o 
  19   5   4       11.76        9.15      3.38 o 
  20   5   4        0.91        8.89      8.45 o 
  21   5   4      125.62      124.60      8.99 o 
  22   5   4        1.63       -1.13      4.95 o 
  23   5   4      141.82      143.61     18.97 o 
 -24   6   4        9.91       14.55      5.57 o 
 -23   6   4        0.83        3.67      8.34 o 
 -22   6   4      125.80      131.44     10.32 o 
 -21   6   4        3.24        6.96      4.65 o 
 -20   6   4        3.29        1.00      3.99 o 
 -19   6   4      128.99      174.23     10.49 o 
 -18   6   4       17.53       13.78      3.91 o 
 -17   6   4        0.00        0.93      3.04 o 
 -16   6   4       18.32       17.21      3.68 o 
 -15   6   4      466.24      467.56     12.32 o 
 -14   6   4       14.25       17.65      3.00 o 
 -13   6   4      112.74      109.81      5.76 o 
 -12   6   4        4.18        2.79      2.15 o 
 -11   6   4        0.31        2.48      2.04 o 
 -10   6   4        9.01        7.14      1.88 o 
  -9   6   4      314.45      319.41     10.32 o 
  -8   6   4      194.40      197.49      5.53 o 
  -7   6   4     2684.34     2682.92     41.10 o 
  -6   6   4      158.94      159.82      4.55 o 
  -5   6   4      179.17      177.79      4.76 o 
  -4   6   4      730.54      845.47     13.20 o 
  -3   6   4       96.63       93.64      3.67 o 
  -2   6   4       17.17       13.05      1.90 o 
  -1   6   4      378.48      435.91      9.51 o 
   0   6   4      199.38      204.69      5.85 o 
   1   6   4      808.19      892.59     14.63 o 
   2   6   4      753.77      778.03     13.19 o 
   3   6   4     1072.21     1064.14     17.16 o 
   4   6   4      922.43      929.24     13.78 o 
   5   6   4      576.10      572.59      9.44 o 
   6   6   4      188.14      207.46      8.74 o 
   7   6   4     1448.41     1381.60     19.80 o 
   8   6   4      175.01      180.62      5.00 o 
   9   6   4     1231.67     1145.77     17.26 o 
  10   6   4      280.20      256.74      6.16 o 
  11   6   4      116.08       97.89      4.35 o 
  12   6   4      166.24      154.21      5.38 o 
  13   6   4      182.74      153.78      6.06 o 
  14   6   4      149.57      138.21      6.73 o 
  15   6   4      355.73      336.50      9.55 o 
  16   6   4        1.50       -0.09      2.46 o 
  17   6   4       99.96      120.78      6.11 o 
  18   6   4       22.10       28.23      5.32 o 
  19   6   4       10.26        5.96      4.71 o 
  20   6   4        0.01       10.94      5.42 o 
  21   6   4       48.18       51.83      6.78 o 
  22   6   4        1.88       -7.56      7.56 o 
  23   6   4      202.05      208.25     21.79 o 
 -23   7   4      164.60      155.60     14.53 o 
 -22   7   4       45.98       49.32      7.23 o 
 -21   7   4       36.54       43.60     10.10 o 
 -20   7   4        0.22        0.83      4.13 o 
 -19   7   4        2.81        3.23      4.15 o 
 -18   7   4       41.54       51.69     15.19 o 
 -17   7   4      124.12      137.47      8.56 o 
 -16   7   4        0.70        4.09      3.38 o 
 -15   7   4       24.71       23.51      4.05 o 
 -14   7   4      111.61      101.92      6.04 o 
 -13   7   4        0.89       -1.05      2.24 o 
 -12   7   4       38.23       28.75      5.57 o 
 -11   7   4      105.73      109.45      5.80 o 
 -10   7   4      327.02      284.26      8.65 o 
  -9   7   4      122.02      113.35      4.77 o 
  -8   7   4       10.46       14.36      2.17 o 
  -7   7   4      338.54      339.40     11.93 o 
  -6   7   4      207.22      176.78      5.32 o 
  -5   7   4        6.58        2.12      1.58 o 
  -4   7   4       54.79       27.42      2.57 o 
  -3   7   4       92.79       93.11      4.74 o 
  -2   7   4       36.90       34.80      2.75 o 
  -1   7   4      793.59      844.46     15.34 o 
   0   7   4       94.17       98.70      4.35 o 
   1   7   4       21.68       17.76      2.34 o 
   2   7   4      129.33      149.55      6.04 o 
   3   7   4      144.20      139.55      4.90 o 
   4   7   4      269.77      260.53      5.54 o 
   5   7   4      183.58      189.06      5.21 o 
   6   7   4     1522.35     1547.37     22.00 o 
   7   7   4     4439.03     4473.62     57.98 o 
   8   7   4     2618.12     2633.14     35.62 o 
   9   7   4      213.50      229.46      6.12 o 
  10   7   4      357.45      389.81     12.62 o 
  11   7   4      735.20      772.47     14.80 o 
  12   7   4      129.85      138.29      5.81 o 
  13   7   4      566.15      539.74     11.41 o 
  14   7   4       72.41       71.91      4.31 o 
  15   7   4       21.65       23.13      4.03 o 
  16   7   4      166.87      159.37      8.96 o 
  17   7   4       41.73       44.64      7.06 o 
  18   7   4      329.41      347.40     13.07 o 
  19   7   4        6.66        4.29      5.10 o 
  20   7   4       81.24       69.23     11.50 o 
  21   7   4       22.97       20.98      8.53 o 
  22   7   4        0.16        8.13     12.32 o 
 -22   8   4        5.85        0.73      5.57 o 
 -21   8   4       26.30       36.96     15.68 o 
 -20   8   4       41.33       39.12      6.60 o 
 -19   8   4       21.69       23.87      8.88 o 
 -18   8   4        0.01       -0.95      3.94 o 
 -17   8   4       19.68       23.67      5.32 o 
 -16   8   4        0.40        3.76      3.90 o 
 -15   8   4      381.31      373.73     12.99 o 
 -14   8   4       39.31       44.48      5.17 o 
 -13   8   4      129.94      102.88      7.09 o 
 -12   8   4       18.39       26.73      8.31 o 
 -11   8   4      108.17      105.26      5.64 o 
 -10   8   4       91.42       76.99      4.85 o 
  -9   8   4      387.94      324.71      9.83 o 
  -8   8   4      282.84      235.96      6.51 o 
  -7   8   4      139.06      129.11      5.24 o 
  -6   8   4       15.36        5.46      1.95 o 
  -5   8   4       50.94       55.49      3.60 o 
  -4   8   4       84.67       70.72      4.51 o 
  -3   8   4       18.54        9.16      2.27 o 
  -2   8   4        0.03       -0.20      1.90 o 
  -1   8   4        7.49       14.36      2.46 o 
   0   8   4      679.16      749.26     14.46 o 
   1   8   4      509.45      468.09     10.44 o 
   2   8   4       54.12       72.42      4.27 o 
   3   8   4     1181.84     1168.93     21.43 o 
   4   8   4        2.99       -1.40      2.76 o 
   5   8   4      187.56      163.33      5.81 o 
   6   8   4      472.40      459.86     11.30 o 
   7   8   4      834.25      827.43     15.17 o 
   8   8   4       15.61       16.96      2.36 o 
   9   8   4      204.44      214.32      9.76 o 
  10   8   4      426.51      397.21      9.95 o 
  11   8   4        1.90        2.98      5.60 o 
  12   8   4       54.74       55.72      5.78 o 
  13   8   4        3.89        4.40      4.69 o 
  14   8   4      317.47      336.23     15.64 o 
  15   8   4      773.65      825.55     28.80 o 
  16   8   4      113.13      104.66     10.76 o 
  17   8   4        0.59        1.40      4.44 o 
  18   8   4       31.32       29.61      6.44 o 
  19   8   4        3.79        2.90      4.97 o 
  20   8   4      159.11      169.40     12.87 o 
  21   8   4       21.53       22.70     12.81 o 
 -21   9   4        0.79       -2.64      6.69 o 
 -20   9   4      112.32      116.24     23.21 o 
 -19   9   4       26.82       20.19      5.73 o 
 -18   9   4       69.53       65.50      7.80 o 
 -17   9   4        6.99       -2.43      4.23 o 
 -16   9   4       20.34       22.98      5.95 o 
 -15   9   4       24.90       27.06      5.58 o 
 -14   9   4       21.71       21.56      5.11 o 
 -13   9   4      308.16      299.66     10.57 o 
 -12   9   4        4.31        1.01      3.02 o 
 -11   9   4        1.16        0.32      2.68 o 
 -10   9   4       13.70       14.51      3.83 o 
  -9   9   4       29.87       29.09      4.33 o 
  -8   9   4      251.97      230.24      7.79 o 
  -7   9   4       57.84       60.25      4.09 o 
  -6   9   4       89.59      103.02      4.40 o 
  -5   9   4        0.00        2.53      2.24 o 
  -4   9   4       57.83       31.53      3.23 o 
  -3   9   4      381.72      331.37      8.61 o 
  -2   9   4       23.15       28.22      3.21 o 
  -1   9   4      158.21      171.04      6.25 o 
   0   9   4       24.06       22.53      2.98 o 
   1   9   4      104.57      109.02      5.34 o 
   2   9   4       52.59       39.99      3.86 o 
   3   9   4        9.15       11.11      3.00 o 
   4   9   4       61.24       66.84      4.84 o 
   5   9   4       89.61       81.52      5.29 o 
   6   9   4      110.23      105.53      6.05 o 
   7   9   4        4.09        1.23      2.79 o 
   8   9   4       24.05       27.76      4.32 o 
   9   9   4        6.72        4.63      3.51 o 
  10   9   4      468.05      486.21     14.53 o 
  11   9   4      585.74      592.97     16.57 o 
  12   9   4       46.86       35.45      5.71 o 
  13   9   4       27.66       19.59      5.98 o 
  14   9   4        6.10       11.36      5.25 o 
  15   9   4       19.58       26.60      5.45 o 
  16   9   4       30.25       42.77      6.18 o 
  17   9   4        4.47        4.60      4.86 o 
  18   9   4       86.12       87.02      7.69 o 
  19   9   4       96.08       66.61     14.90 o 
  20   9   4        3.47       -8.24     10.73 o 
 -19  10   4        4.15        1.00      5.19 o 
 -18  10   4        1.11       -2.84      7.36 o 
 -17  10   4       40.12       46.48      7.18 o 
 -16  10   4        6.11       14.08      5.28 o 
 -15  10   4        5.59       15.62      5.11 o 
 -14  10   4       13.01       20.53      5.30 o 
 -13  10   4      166.69      155.04     10.60 o 
 -12  10   4       42.72       43.75      6.25 o 
 -11  10   4        1.99        4.79      3.61 o 
 -10  10   4      249.91      241.44     13.48 o 
  -9  10   4      156.06      165.45      9.06 o 
  -8  10   4       14.01       17.17      4.08 o 
  -7  10   4        1.59        0.22      2.74 o 
  -6  10   4       23.50       25.16      3.07 o 
  -5  10   4        1.18        0.07      2.59 o 
  -4  10   4       63.55       63.44      5.48 o 
  -3  10   4        2.70       -1.96      2.54 o 
  -2  10   4       28.52       25.19      3.66 o 
  -1  10   4        3.04        6.75      4.14 o 
   0  10   4       32.99       22.49      3.59 o 
   1  10   4      696.15      653.25     15.18 o 
   2  10   4      243.64      223.23      8.21 o 
   3  10   4      136.30      125.86      6.53 o 
   4  10   4       45.74       39.41      4.27 o 
   5  10   4      323.23      332.35     10.23 o 
   6  10   4      252.51      279.40     10.15 o 
   7  10   4       10.59       13.96      3.91 o 
   8  10   4       97.29       91.17      6.59 o 
   9  10   4       39.97       47.63      9.04 o 
  10  10   4       13.29       11.41      4.29 o 
  11  10   4        0.63       -3.07      3.58 o 
  12  10   4       29.23       21.05      4.93 o 
  13  10   4       18.02       19.15      4.55 o 
  14  10   4        3.08       -1.78      3.84 o 
  15  10   4      214.30      217.01     19.83 o 
  16  10   4      213.64      249.43     11.25 o 
  17  10   4        4.21       -0.80      7.33 o 
  18  10   4       15.89       18.46     12.61 o 
 -18  11   4      195.48      199.81     12.61 o 
 -17  11   4        1.38        8.40      5.62 o 
 -16  11   4       12.07       18.72      5.90 o 
 -15  11   4        4.15        6.58      5.06 o 
 -14  11   4        0.04        0.08      8.06 o 
 -13  11   4        0.01        3.05      4.45 o 
 -12  11   4      165.22      164.33     11.17 o 
 -11  11   4        3.57        0.65      4.35 o 
 -10  11   4        3.40        1.40      4.16 o 
  -9  11   4       22.92       29.27      5.62 o 
  -8  11   4       71.26       73.93      7.45 o 
  -7  11   4        3.75        0.70      3.93 o 
  -6  11   4       27.31       20.71      4.59 o 
  -5  11   4       65.91       60.24      5.47 o 
  -4  11   4        7.67        4.10      2.93 o 
  -3  11   4        2.18        0.25      2.79 o 
  -2  11   4       26.00       25.93      3.87 o 
  -1  11   4        2.10        4.27      3.11 o 
   0  11   4       49.69       54.14      6.03 o 
   1  11   4        0.01        3.19      3.26 o 
   2  11   4       13.51        8.06      3.46 o 
   3  11   4        2.33        7.56      5.03 o 
   4  11   4       28.27       20.10      4.85 o 
   5  11   4       20.28       19.03      4.17 o 
   6  11   4       26.34       24.75      4.48 o 
   7  11   4        7.21        5.05      3.83 o 
   8  11   4       52.44       46.91      7.34 o 
   9  11   4       12.72       13.41      4.34 o 
  10  11   4      219.70      221.26     19.50 o 
  11  11   4      133.62      120.82      7.96 o 
  12  11   4      100.89      106.15      7.72 o 
  13  11   4       37.53       40.94      5.30 o 
  14  11   4       37.20       35.47      5.30 o 
  15  11   4        0.19        1.10      8.56 o 
  16  11   4       11.08       16.70     11.97 o 
  17  11   4        0.01       -0.48     11.84 o 
 -16  12   4        1.13        2.38      5.65 o 
 -15  12   4        0.77       -1.21      5.61 o 
 -14  12   4       58.98       60.02      8.08 o 
 -13  12   4        1.06        1.55      4.75 o 
 -12  12   4        1.24        3.10      5.11 o 
 -11  12   4       63.93       79.99     18.71 o 
 -10  12   4       13.85       10.26      5.11 o 
  -9  12   4        0.00       -1.58      4.33 o 
  -8  12   4       55.11       64.90      7.50 o 
  -7  12   4      141.71      121.57      9.76 o 
  -6  12   4      201.08      239.73     12.37 o 
  -5  12   4       69.51       63.26     18.03 o 
  -4  12   4        7.88        4.09      4.58 o 
  -3  12   4       13.83       10.02      4.86 o 
  -2  12   4        0.14       -1.24      3.32 o 
  -1  12   4      215.01      236.03      9.67 o 
   0  12   4        5.42        2.62      3.59 o 
   1  12   4       23.11       24.15      4.55 o 
   2  12   4      334.30      322.65     11.31 o 
   3  12   4       13.77       15.56      4.33 o 
   4  12   4        7.38        2.85      3.82 o 
   5  12   4       58.24       59.47      5.90 o 
   6  12   4       38.40       37.29      5.22 o 
   7  12   4        0.15       -2.98      3.98 o 
   8  12   4      111.39      114.87      7.73 o 
   9  12   4        0.08       -0.09      4.11 o 
  10  12   4        4.49        5.47      4.44 o 
  11  12   4        7.25        6.97      4.53 o 
  12  12   4        1.83       -7.65      7.65 o 
  13  12   4       37.12       42.80      6.90 o 
  14  12   4        0.30        4.72     11.28 o 
  15  12   4       36.39       41.79     14.29 o 
 -13  13   4        6.37       12.23      5.93 o 
 -12  13   4        4.92        5.04      5.51 o 
 -11  13   4       34.66       22.61      6.31 o 
 -10  13   4       71.09       86.88      9.12 o 
  -9  13   4       15.16       11.69      5.62 o 
  -8  13   4       60.73       68.26      9.58 o 
  -7  13   4       39.28       45.40      6.99 o 
  -6  13   4      219.73      218.69     12.52 o 
  -5  13   4       48.91       56.04     12.18 o 
  -4  13   4        0.01        3.94      4.85 o 
  -3  13   4       65.99       80.04      9.98 o 
  -2  13   4       38.73       49.00      7.13 o 
  -1  13   4       83.89       56.46      7.64 o 
   0  13   4       43.65       43.36      6.99 o 
   1  13   4       21.06       23.95      6.11 o 
   2  13   4        4.62        4.63      5.49 o 
   3  13   4       25.04       26.84      6.37 o 
   4  13   4        0.50       -0.91      8.57 o 
   5  13   4        0.06        1.27      5.35 o 
   6  13   4       86.41       72.97     19.42 o 
   7  13   4       62.06       83.33     17.16 o 
   8  13   4        1.40       -3.30      5.45 o 
   9  13   4        9.93       19.15      6.63 o 
  10  13   4        0.03       -5.12      5.12 o 
  11  13   4        1.15       -1.87      5.83 o 
  12  13   4       27.28       40.02     11.97 o 
 -10  14   4       96.53      129.93     13.97 o 
  -9  14   4       11.64       11.22      5.91 o 
  -8  14   4        7.45       -0.72      5.55 o 
  -7  14   4       21.79       27.15      6.68 o 
  -6  14   4       65.20       88.39      9.13 o 
  -5  14   4       28.02       29.55      6.64 o 
  -4  14   4       63.21       58.35      7.82 o 
  -3  14   4        0.41        0.03      5.32 o 
  -2  14   4       42.42       46.92      7.53 o 
  -1  14   4       25.72       43.02     14.48 o 
   0  14   4      178.04      175.11     11.79 o 
   1  14   4       27.36       32.50      6.93 o 
   2  14   4       30.81       32.42      6.95 o 
   3  14   4        5.09        8.30      5.76 o 
   4  14   4       18.56       15.63      5.99 o 
   5  14   4       41.16       49.74      7.91 o 
   6  14   4       21.59        8.71      6.02 o 
   7  14   4        1.30        9.02      7.21 o 
   8  14   4       44.43       49.51      7.52 o 
   9  14   4        2.10       -8.57      8.57 o 
  -3  15   4       45.78       53.61      8.00 o 
  -2  15   4      133.36      144.57     11.17 o 
  -1  15   4        2.59       -5.36      5.36 o 
   0  15   4       64.58       63.41      8.12 o 
   1  15   4       38.58       50.16      7.65 o 
   2  15   4       23.80       34.56      7.27 o 
 -26   1   5        4.34        2.80      4.68 o 
 -25   1   5       88.55       92.16     12.53 o 
 -24   1   5       12.91       11.27      4.85 o 
 -23   1   5       23.25       31.66      5.67 o 
 -22   1   5       46.29       49.87      6.32 o 
 -21   1   5      167.73      166.98      7.72 o 
 -20   1   5        4.32        8.13      3.02 o 
 -19   1   5        0.34        1.05      2.29 o 
 -18   1   5        0.00        1.40      2.18 o 
 -17   1   5       30.39       15.67      2.72 o 
 -16   1   5       87.14       89.95      4.95 o 
 -15   1   5      154.45      136.39      5.47 o 
 -14   1   5      129.36      113.81      4.87 o 
 -13   1   5        0.15        1.05      1.51 o 
 -12   1   5      624.34      630.44     12.85 o 
 -11   1   5       43.08       52.45      2.91 o 
 -10   1   5      178.93      189.16      8.09 o 
  -9   1   5      160.52      151.69      6.77 o 
  -8   1   5       95.57      131.95      5.80 o 
  -6   1   5       30.65       48.72     12.40 o 
  -5   1   5      380.06      411.24     12.96 o 
  -4   1   5     1136.64     1322.57     26.21 o 
  -3   1   5     1490.52     1626.10     41.68 o 
  -2   1   5     1031.07     1113.01     45.95 o 
  -1   1   5     2784.21     3073.38     61.70 o 
   0   1   5     8533.77     8869.78    330.06 o 
   1   1   5       44.37       52.24      2.52 o 
   2   1   5        3.27        1.53      0.93 o 
   4   1   5      293.02      274.56      7.32 o 
   5   1   5       21.66       39.80      3.00 o 
   6   1   5     2158.79     2412.57     45.42 o 
   7   1   5     1066.56     1133.89     18.12 o 
   8   1   5      213.86      212.16      6.16 o 
   9   1   5        1.62        1.74      1.15 o 
  10   1   5     2129.73     2018.76     27.31 o 
  11   1   5      309.43      300.30      5.92 o 
  12   1   5      171.00      152.84      4.40 o 
  13   1   5      126.51      126.06      4.81 o 
  14   1   5     2506.22     2499.35     32.61 o 
  15   1   5       65.42       59.54      3.42 o 
  16   1   5       33.94       36.64      3.64 o 
  17   1   5       13.49       11.39      2.50 o 
  18   1   5      577.83      611.18     12.53 o 
  19   1   5        3.01        2.59      2.82 o 
  20   1   5        4.15        2.96      3.07 o 
  21   1   5        0.05        6.57      5.07 o 
  22   1   5      123.17      146.30     13.62 o 
  23   1   5        1.62       -5.67      6.83 o 
  24   1   5      266.80      258.55     17.07 o 
 -25   2   5       12.70       10.62      6.94 o 
 -24   2   5      238.90      281.99     13.57 o 
 -23   2   5      285.28      337.22     14.57 o 
 -22   2   5       11.16       22.04      6.14 o 
 -21   2   5       22.65       32.98      4.70 o 
 -20   2   5      373.58      396.50     11.56 o 
 -19   2   5       44.25       53.36      4.57 o 
 -18   2   5       63.92       75.96      8.17 o 
 -17   2   5       14.35       12.92      2.69 o 
 -16   2   5       97.48       93.66      5.08 o 
 -15   2   5      643.42      576.09     13.00 o 
 -14   2   5      178.03      182.34      6.01 o 
 -13   2   5      483.81      438.51     10.11 o 
 -12   2   5      239.84      259.19      6.83 o 
 -11   2   5       56.30       68.59      3.41 o 
 -10   2   5     1033.42     1055.68     22.72 o 
  -9   2   5      256.87      231.49      9.06 o 
  -8   2   5       28.30       51.59      4.16 o 
  -7   2   5      879.58      867.88     73.26 o 
  -6   2   5      657.15      459.64     18.60 o 
  -4   2   5     6922.62     3188.59    108.66 o 
  -3   2   5      749.48      790.28     17.09 o 
  -2   2   5     1860.84     2222.02     45.22 o 
  -1   2   5     2027.84     2601.40     52.83 o 
   0   2   5      657.58      679.49     21.30 o 
   1   2   5       13.33        3.17      2.75 o 
   2   2   5      102.58       80.66     25.12 o 
   3   2   5        0.96        1.03      0.97 o 
   4   2   5      396.06      448.48     10.64 o 
   5   2   5      500.64      492.74     11.76 o 
   6   2   5       65.31      139.62      4.76 o 
   7   2   5       23.91       26.93      1.87 o 
   8   2   5      769.29      823.12     12.05 o 
   9   2   5        0.01       -1.01      1.30 o 
  10   2   5        6.76        2.24      1.77 o 
  11   2   5      921.46      935.71     14.30 o 
  12   2   5       25.57       32.34      2.44 o 
  13   2   5       52.12       43.15      2.79 o 
  14   2   5      821.51      755.94     12.19 o 
  15   2   5       36.32       37.81      2.96 o 
  16   2   5      286.44      296.70      7.67 o 
  17   2   5      242.07      248.32      7.76 o 
  18   2   5      371.02      346.56      8.75 o 
  19   2   5       31.70       28.81      3.38 o 
  20   2   5        1.44        0.94      3.39 o 
  21   2   5       49.13       44.19      6.84 o 
  22   2   5        1.15        5.03      5.19 o 
  23   2   5       55.68       42.47      8.65 o 
  24   2   5       92.04      106.35     12.78 o 
 -25   3   5        0.84       -3.54      4.36 o 
 -24   3   5       32.28       40.70      6.53 o 
 -23   3   5      453.63      444.87     17.27 o 
 -22   3   5        9.29        6.87      5.93 o 
 -21   3   5        2.38        0.44      7.25 o 
 -20   3   5        1.09        1.71      2.86 o 
 -19   3   5       48.86       49.51      4.62 o 
 -18   3   5       23.53       24.66      3.85 o 
 -17   3   5      165.51      180.88      8.00 o 
 -16   3   5     1239.92     1239.05     24.38 o 
 -15   3   5      462.00      464.92     18.06 o 
 -14   3   5       65.12       62.13      5.57 o 
 -13   3   5      150.39      128.72      5.19 o 
 -12   3   5        0.03        3.56      1.57 o 
 -11   3   5      108.45      105.68      4.22 o 
 -10   3   5      432.83      412.10      9.99 o 
  -9   3   5      130.84      161.63      5.86 o 
  -8   3   5       62.38       49.43      4.46 o 
  -7   3   5      161.86      202.43     23.54 o 
  -6   3   5     1366.37     1596.41     40.87 o 
  -4   3   5     1571.49     1498.20    216.36 o 
  -3   3   5     1470.61     1802.47     37.68 o 
  -2   3   5     4519.88     5190.12     91.99 o 
  -1   3   5     6194.80     7209.46    112.34 o 
   0   3   5      233.93      271.89      8.38 o 
   1   3   5        0.08       -0.79      0.79 o 
   2   3   5       12.17        7.84      1.70 o 
   3   3   5     1086.81     1091.51     22.03 o 
   4   3   5       14.51       18.06      2.68 o 
   5   3   5       80.64      109.59      9.04 o 
   6   3   5     3791.58     4452.37     61.47 o 
   7   3   5        0.83        1.29      1.20 o 
   8   3   5      700.40      768.62     11.56 o 
   9   3   5        0.38        1.06      1.06 o 
  10   3   5       19.56       12.56      1.80 o 
  11   3   5       80.61       66.64      2.87 o 
  12   3   5       40.32       27.97      2.67 o 
  13   3   5      136.85      127.99      5.95 o 
  14   3   5      146.96      112.57      4.50 o 
  15   3   5       83.43       79.53      4.33 o 
  16   3   5        0.62        3.09      2.11 o 
  17   3   5       25.18       24.66      2.89 o 
  18   3   5        3.67        3.05      2.40 o 
  19   3   5       41.60       34.76      4.36 o 
  20   3   5        5.98        5.75      3.42 o 
  21   3   5       23.93       16.97      6.05 o 
  22   3   5       71.83       75.23     11.30 o 
  23   3   5        4.55        3.94      9.15 o 
  24   3   5       16.12       10.98      9.93 o 
 -25   4   5      314.65      353.37     15.76 o 
 -24   4   5       49.13       52.40      7.26 o 
 -23   4   5       98.54      109.11     14.46 o 
 -22   4   5      133.07      115.90     10.04 o 
 -21   4   5      143.57      132.79      9.66 o 
 -20   4   5      197.43      192.43      9.25 o 
 -19   4   5      189.46      200.68      8.29 o 
 -18   4   5      378.34      363.88     10.76 o 
 -17   4   5        0.29       -0.42      2.34 o 
 -16   4   5      512.01      435.18     17.14 o 
 -15   4   5        0.28       -1.50      2.38 o 
 -14   4   5       29.58       37.98      5.68 o 
 -13   4   5       14.22        7.13      2.14 o 
 -12   4   5       74.76       65.09      3.88 o 
 -11   4   5       14.51       16.05      2.52 o 
 -10   4   5      248.28      213.10      6.25 o 
  -9   4   5        5.91        4.07      1.50 o 
  -8   4   5      701.33      762.90     15.22 o 
  -7   4   5      481.08      516.63     12.84 o 
  -6   4   5        7.23        1.17      2.10 o 
  -5   4   5      200.27      223.18      9.18 o 
  -4   4   5     2658.35     3198.81     79.08 o 
  -3   4   5      658.25      888.34     25.08 o 
  -2   4   5     1786.84     2109.06     34.92 o 
  -1   4   5       72.43       78.80      4.14 o 
   0   4   5      296.31      369.24      9.23 o 
   1   4   5       40.27       53.39      3.69 o 
   2   4   5      991.94     1272.22     29.81 o 
   3   4   5     3087.88     3699.66     64.82 o 
   4   4   5     2552.68     2705.36     42.38 o 
   5   4   5      185.14      172.10      5.17 o 
   6   4   5      922.22      864.90     14.12 o 
   7   4   5        0.35       -0.30      1.31 o 
   8   4   5        2.75        2.06      0.94 o 
   9   4   5      135.71      144.14      7.10 o 
  10   4   5      474.98      561.75      9.64 o 
  11   4   5      265.68      325.67      6.76 o 
  12   4   5       93.57       65.89      3.08 o 
  13   4   5       96.74       73.66      3.55 o 
  14   4   5      202.84      190.25      5.87 o 
  15   4   5      329.70      305.10      8.07 o 
  16   4   5       21.45       18.33      2.76 o 
  17   4   5      238.11      243.72     11.19 o 
  18   4   5       80.54       77.69      6.20 o 
  19   4   5      112.36      119.50      7.00 o 
  20   4   5       18.60       23.70      4.85 o 
  21   4   5        6.63       10.49     11.59 o 
  22   4   5      127.04      127.07     13.17 o 
  23   4   5       48.97       38.97     10.24 o 
 -24   5   5        0.21       -1.11      4.66 o 
 -23   5   5       61.59       60.75      8.04 o 
 -22   5   5       34.45       49.55      6.85 o 
 -21   5   5      180.55      203.16     11.66 o 
 -20   5   5       40.42       47.74      5.60 o 
 -19   5   5        2.51        1.10      3.19 o 
 -18   5   5      265.17      249.46     13.02 o 
 -17   5   5        1.07        3.00      2.52 o 
 -16   5   5      948.08      947.47     20.32 o 
 -15   5   5      110.68      112.93      5.95 o 
 -14   5   5       20.71       23.04      3.08 o 
 -13   5   5      756.17      784.52     16.99 o 
 -12   5   5      197.78      162.12      6.07 o 
 -11   5   5      121.29      107.74      5.99 o 
 -10   5   5     1454.72     1394.99     25.88 o 
  -9   5   5      366.71      328.06      8.25 o 
  -8   5   5       22.77       15.67      2.70 o 
  -7   5   5     1629.45     1766.78     31.30 o 
  -6   5   5        2.32        6.11      2.27 o 
  -5   5   5       23.83       29.05      3.21 o 
  -4   5   5      102.24      116.56      6.11 o 
  -3   5   5     1339.50     1339.86     25.27 o 
  -2   5   5      194.74      194.10      6.24 o 
  -1   5   5      296.50      380.11      8.46 o 
   0   5   5     4326.05     4483.29     70.95 o 
   1   5   5      473.56      585.01     13.42 o 
   2   5   5       50.47       59.15      3.46 o 
   3   5   5      401.69      411.50      7.81 o 
   4   5   5     1466.58     1495.44     22.57 o 
   5   5   5     1013.75     1150.67     18.11 o 
   6   5   5       60.30       45.62      2.80 o 
   7   5   5       12.05        8.43      1.86 o 
   8   5   5       33.92       29.18      2.62 o 
   9   5   5      216.35      179.08      4.59 o 
  10   5   5      419.51      358.46      7.73 o 
  11   5   5      491.45      384.94      7.72 o 
  12   5   5       30.17       26.05      2.35 o 
  13   5   5      493.95      459.46      8.92 o 
  14   5   5        0.00       -0.99      2.05 o 
  15   5   5        2.77       -1.10      2.91 o 
  16   5   5        0.25        0.76      3.64 o 
  17   5   5       17.71       16.44      4.53 o 
  18   5   5        0.10        3.78      3.98 o 
  19   5   5       11.77       18.60      5.09 o 
  20   5   5      334.09      366.65     16.00 o 
  21   5   5       13.65        4.88      8.57 o 
  22   5   5        2.75       19.57      9.32 o 
  23   5   5        5.62       -4.13      8.96 o 
 -23   6   5       25.28       12.46      5.59 o 
 -22   6   5      161.48      160.57     11.44 o 
 -21   6   5       59.85       57.29      7.31 o 
 -20   6   5       38.04       44.71      6.32 o 
 -19   6   5        3.94        8.85      6.78 o 
 -18   6   5        5.96        5.49      3.94 o 
 -17   6   5      142.81      132.37      7.18 o 
 -16   6   5      140.58      131.54      6.94 o 
 -15   6   5        0.45        0.66      2.34 o 
 -14   6   5      137.66      126.18      7.14 o 
 -13   6   5       84.42       85.40      5.17 o 
 -12   6   5       83.46       91.79      5.16 o 
 -11   6   5      477.78      487.03     11.73 o 
 -10   6   5       51.04       55.63      4.90 o 
  -9   6   5     1688.20     1613.76     37.85 o 
  -8   6   5      399.05      388.54      9.70 o 
  -7   6   5       43.24       57.54      3.76 o 
  -6   6   5      683.11      755.91     15.98 o 
  -5   6   5        1.96       -0.32      1.47 o 
  -4   6   5      109.65      116.57      5.49 o 
  -3   6   5      620.81      716.07     14.85 o 
  -2   6   5       98.18      100.42      4.30 o 
  -1   6   5      143.71      157.68      4.01 o 
   0   6   5      625.10      644.88     11.16 o 
   1   6   5      600.45      662.40     11.47 o 
   2   6   5      235.77      245.81      5.82 o 
   3   6   5     1461.20     1512.86     23.40 o 
   4   6   5      128.46      122.98      5.57 o 
   5   6   5      488.60      465.46      9.29 o 
   6   6   5      465.20      484.19      9.73 o 
   7   6   5       22.76       24.59      2.56 o 
   8   6   5        2.40        0.27      2.04 o 
   9   6   5      609.27      582.13     11.67 o 
  10   6   5      129.44      117.75      5.18 o 
  11   6   5       67.33       63.91      4.44 o 
  12   6   5       75.36       79.07      5.06 o 
  13   6   5      111.84       94.80      5.41 o 
  14   6   5        4.95        5.65      4.13 o 
  15   6   5      207.72      190.68      9.17 o 
  16   6   5       21.34       15.69      8.07 o 
  17   6   5        4.23        6.65      4.43 o 
  18   6   5       29.20       37.25      5.81 o 
  19   6   5       26.12       26.39      6.17 o 
  20   6   5      274.62      249.37     16.04 o 
  21   6   5        6.23        2.38      8.72 o 
  22   6   5      168.88      158.17     15.67 o 
 -23   7   5      120.95      131.45     10.86 o 
 -22   7   5        6.69       12.22      5.35 o 
 -21   7   5      311.01      279.83     13.68 o 
 -20   7   5       33.39       34.02      6.12 o 
 -19   7   5       30.05       31.93      5.83 o 
 -18   7   5        4.49        9.78      3.95 o 
 -17   7   5      157.02      159.89      9.26 o 
 -16   7   5        1.91        2.71      3.15 o 
 -15   7   5      407.54      392.08     11.40 o 
 -14   7   5       69.35       57.97      4.70 o 
 -13   7   5       60.59       70.71      4.96 o 
 -12   7   5        3.11       -0.53      2.23 o 
 -11   7   5        0.61        1.68      2.18 o 
 -10   7   5       13.90        9.97      2.65 o 
  -9   7   5     1798.99     1643.83     30.85 o 
  -8   7   5      155.89      151.43      5.88 o 
  -7   7   5     1044.43     1104.98     20.05 o 
  -6   7   5      224.34      201.54      6.35 o 
  -5   7   5        9.51       18.23      2.71 o 
  -4   7   5       80.46       84.33      3.84 o 
  -3   7   5      122.34      121.91      4.48 o 
  -2   7   5      248.58      260.68      6.56 o 
  -1   7   5        0.42        1.44      1.95 o 
   0   7   5       19.88       22.97      2.50 o 
   1   7   5     2866.96     2887.23     41.69 o 
   2   7   5       86.19       85.71      3.92 o 
   3   7   5      318.87      282.82      6.89 o 
   4   7   5      460.54      444.28      9.38 o 
   5   7   5      621.26      579.98     11.23 o 
   6   7   5      106.69      127.19      5.02 o 
   7   7   5      133.52      135.40      5.35 o 
   8   7   5        3.97        9.24      2.44 o 
   9   7   5     1677.33     1629.84     26.22 o 
  10   7   5       34.32       28.36      3.52 o 
  11   7   5        3.16        5.79      3.16 o 
  12   7   5       31.41       37.96      4.75 o 
  13   7   5        0.89        5.94      4.00 o 
  14   7   5       84.75       89.71      6.05 o 
  15   7   5      263.35      289.86     15.08 o 
  16   7   5        0.84       -3.38      4.00 o 
  17   7   5      488.56      519.36     16.04 o 
  18   7   5       95.16       84.93      7.61 o 
  19   7   5       44.76       65.26     11.98 o 
  20   7   5        0.89        0.01      8.40 o 
  21   7   5       27.48       22.32      9.06 o 
 -22   8   5       12.89        5.78      5.46 o 
 -21   8   5        0.63       -1.44      4.38 o 
 -20   8   5        0.92       -1.84     10.13 o 
 -19   8   5       24.17       24.97      6.15 o 
 -18   8   5       11.68       11.18      4.88 o 
 -17   8   5        3.05        0.89      3.45 o 
 -16   8   5      101.87      104.53      7.67 o 
 -15   8   5        2.33        1.83      3.34 o 
 -14   8   5       64.78       69.55      6.52 o 
 -13   8   5      249.52      238.02     11.83 o 
 -12   8   5      232.80      187.92      7.65 o 
 -11   8   5       16.08       19.15      3.07 o 
 -10   8   5       17.04       13.87      2.86 o 
  -9   8   5       57.55       57.81      4.21 o 
  -8   8   5      112.17      102.33      5.33 o 
  -7   8   5        1.93        0.96      2.40 o 
  -6   8   5       66.08       59.84      4.56 o 
  -5   8   5     1291.12     1186.63     33.52 o 
  -4   8   5      655.92      574.05     11.62 o 
  -3   8   5        8.93       14.37      2.02 o 
  -2   8   5      157.22      171.09      6.59 o 
  -1   8   5      160.50      210.64      8.99 o 
   0   8   5        0.68       -0.19      1.98 o 
   1   8   5      138.30      120.93      5.15 o 
   2   8   5     1117.59     1152.81     20.45 o 
   3   8   5      834.81      809.62     14.69 o 
   4   8   5      142.51      148.57      5.57 o 
   5   8   5        0.43        1.56      2.04 o 
   6   8   5       66.16       67.58      4.07 o 
   7   8   5       11.80       11.13      2.53 o 
   8   8   5        0.97       -2.58      2.58 o 
   9   8   5      657.71      681.36     15.88 o 
  10   8   5      293.88      285.38     10.32 o 
  11   8   5       15.15       23.25      4.36 o 
  12   8   5       63.38       56.76      5.58 o 
  13   8   5      146.71      143.72      8.08 o 
  14   8   5      136.00      160.78      7.80 o 
  15   8   5       25.21       39.89      5.64 o 
  16   8   5      228.07      272.33     11.65 o 
  17   8   5     1067.12     1201.51     62.52 o 
  18   8   5       80.04       89.10     11.18 o 
  19   8   5       89.37       90.32     23.86 o 
  20   8   5        0.28       -1.11      8.21 o 
 -20   9   5        8.04        7.32     10.42 o 
 -19   9   5        1.63        8.59      7.70 o 
 -18   9   5       40.54       30.17      6.31 o 
 -17   9   5       58.15       53.96      7.18 o 
 -16   9   5      227.00      229.16     11.92 o 
 -15   9   5      235.44      248.77     10.29 o 
 -14   9   5       39.00       39.56      4.99 o 
 -13   9   5       16.51       18.62      4.62 o 
 -12   9   5       71.50       71.66      5.74 o 
 -11   9   5        5.81        7.76      3.15 o 
 -10   9   5      148.69      130.29      7.91 o 
  -9   9   5      246.83      253.16      8.98 o 
  -8   9   5        0.03        0.80      2.59 o 
  -7   9   5       76.60       61.05      4.92 o 
  -6   9   5      444.95      406.03     11.51 o 
  -5   9   5       14.98       13.61      3.29 o 
  -4   9   5      973.47      894.01     19.71 o 
  -3   9   5      357.43      293.24      7.88 o 
  -2   9   5      182.15      158.75      8.42 o 
  -1   9   5      348.39      300.94     10.08 o 
   0   9   5      399.63      387.16      9.50 o 
   1   9   5       54.36       46.80      3.79 o 
   2   9   5     1206.50     1191.94     21.48 o 
   3   9   5      325.75      312.45      8.61 o 
   4   9   5       57.21       47.82      5.52 o 
   5   9   5       87.55      107.26      5.92 o 
   6   9   5      185.47      193.15      7.61 o 
   7   9   5       28.85       29.44      4.77 o 
   8   9   5       41.75       46.58      4.59 o 
   9   9   5       69.39       70.21     10.62 o 
  10   9   5       73.28       68.94      5.86 o 
  11   9   5       22.99       25.64      9.39 o 
  12   9   5        0.02        7.50      3.93 o 
  13   9   5      180.30      172.43      9.01 o 
  14   9   5      155.27      142.12      7.70 o 
  15   9   5      215.00      226.67      9.51 o 
  16   9   5      270.10      304.15     17.28 o 
  17   9   5      118.08      107.84     11.56 o 
  18   9   5       98.84      116.77     12.05 o 
  19   9   5        1.01        8.23      8.24 o 
 -19  10   5      102.36      117.61     10.58 o 
 -18  10   5      232.16      263.04     21.04 o 
 -17  10   5       22.75       19.27      5.81 o 
 -16  10   5      160.43      129.28     12.94 o 
 -15  10   5       24.71       34.72      6.19 o 
 -14  10   5        2.83        3.68      4.56 o 
 -13  10   5        3.79       -1.62      3.66 o 
 -12  10   5      238.44      231.49     22.61 o 
 -11  10   5        0.03       -0.08      4.14 o 
 -10  10   5      163.74      167.30      9.28 o 
  -9  10   5       38.11       41.57      5.27 o 
  -8  10   5       36.35       41.42      5.11 o 
  -7  10   5       58.29       65.38      6.08 o 
  -6  10   5      131.25      148.95     11.49 o 
  -5  10   5      146.81      138.74     10.55 o 
  -4  10   5      284.09      273.25     12.18 o 
  -3  10   5        0.79       -2.37      3.34 o 
  -2  10   5      361.33      351.61     12.51 o 
  -1  10   5      167.07      186.46      7.20 o 
   0  10   5        8.54        3.64      3.31 o 
   1  10   5       18.01       24.70      5.11 o 
   2  10   5       21.48       28.14      3.68 o 
   3  10   5        2.49       -0.46      2.64 o 
   4  10   5       86.68       91.60      5.71 o 
   5  10   5        1.94        4.21      3.08 o 
   6  10   5       15.75       19.07      3.67 o 
   7  10   5       22.14       23.18      4.22 o 
   8  10   5       48.47       50.83      5.36 o 
   9  10   5        9.95        4.38      4.78 o 
  10  10   5        2.13        2.76      3.69 o 
  11  10   5      103.47      111.25      7.52 o 
  12  10   5      119.97      114.07     13.96 o 
  13  10   5        0.00       -5.90      5.90 o 
  14  10   5       98.57       93.00      8.62 o 
  15  10   5       39.57       37.52      9.02 o 
  16  10   5       18.59       34.78      9.03 o 
  17  10   5        5.00        3.06     13.08 o 
  18  10   5        0.79        6.51      8.03 o 
 -17  11   5      198.88      211.17     12.93 o 
 -16  11   5        4.27        5.21      5.20 o 
 -15  11   5       26.79       33.65      9.08 o 
 -14  11   5        6.72       15.43      5.74 o 
 -13  11   5       40.97       57.83      7.41 o 
 -12  11   5       65.38       63.54      7.54 o 
 -11  11   5        4.58        7.18      4.74 o 
 -10  11   5       20.39       23.74      6.73 o 
  -9  11   5      257.74      275.56     11.89 o 
  -8  11   5        7.51        9.02      5.61 o 
  -7  11   5      330.53      379.03     13.60 o 
  -6  11   5       14.99       17.88      4.54 o 
  -5  11   5        0.00        1.78      3.68 o 
  -4  11   5       19.63       17.97      4.59 o 
  -3  11   5       37.05       35.93      5.40 o 
  -2  11   5       40.20       37.72      5.39 o 
  -1  11   5      262.98      240.00     19.10 o 
   0  11   5       77.93       78.43      6.90 o 
   1  11   5       56.82       54.38      6.19 o 
   2  11   5       18.71       11.85      3.84 o 
   3  11   5        9.55       13.52      4.25 o 
   4  11   5       31.06       44.16      4.85 o 
   5  11   5       71.78       64.72      5.59 o 
   6  11   5       22.49       16.20      4.06 o 
   7  11   5        2.60       -1.07      5.21 o 
   8  11   5      146.09      151.47     12.94 o 
   9  11   5        0.02        2.96      6.62 o 
  10  11   5       46.78       43.65     10.43 o 
  11  11   5        1.42       -4.86      5.79 o 
  12  11   5       27.46       25.12      7.44 o 
  13  11   5        6.34        2.49      6.63 o 
  14  11   5        7.06       14.99      9.05 o 
  15  11   5       58.14       66.62      9.95 o 
  16  11   5        0.65        3.46     11.81 o 
 -15  12   5        7.03       12.69      6.07 o 
 -14  12   5       45.82       62.92      8.12 o 
 -13  12   5       91.09       85.75      9.00 o 
 -12  12   5       53.67       55.48      7.59 o 
 -11  12   5        0.21        3.11      4.79 o 
 -10  12   5       21.42       14.98      5.44 o 
  -9  12   5       44.48       50.90      9.60 o 
  -8  12   5        6.48       11.58      5.43 o 
  -7  12   5        0.74        1.40      8.35 o 
  -6  12   5       62.47       64.60      7.49 o 
  -5  12   5       47.72       58.28      7.29 o 
  -4  12   5       14.69       12.49      5.14 o 
  -3  12   5        4.65       -0.08      4.54 o 
  -2  12   5        0.01       -4.19      4.19 o 
  -1  12   5       17.47       15.65      5.44 o 
   0  12   5        5.99        4.17      4.82 o 
   1  12   5       12.16        8.32      7.89 o 
   2  12   5       65.16       59.06      7.56 o 
   3  12   5      108.44      114.12      9.75 o 
   4  12   5        1.85        2.92      8.11 o 
   5  12   5        0.00       -1.91      5.33 o 
   6  12   5       43.20       45.58      7.56 o 
   7  12   5      137.74      122.39     10.57 o 
   8  12   5      348.11      361.70     16.52 o 
   9  12   5       82.30       76.34     10.66 o 
  10  12   5      119.02      126.69     14.57 o 
  11  12   5       47.91       69.41     22.26 o 
  12  12   5      102.35       98.14     10.17 o 
  13  12   5       20.30       18.09      6.39 o 
  14  12   5       20.62       23.68      6.62 o 
 -13  13   5       40.20       38.73      7.40 o 
 -12  13   5       53.75       68.62      8.62 o 
 -11  13   5        0.37       -1.85      6.89 o 
 -10  13   5        1.67        4.77      5.41 o 
  -9  13   5       15.79       31.36     11.76 o 
  -8  13   5       94.85      115.84     10.78 o 
  -7  13   5       49.80       57.79      7.80 o 
  -6  13   5        1.35       -0.64      5.06 o 
  -5  13   5      107.57      105.76      9.50 o 
  -4  13   5        7.69        8.91      5.23 o 
  -3  13   5        6.34        1.09      5.14 o 
  -2  13   5      114.48      110.98      9.78 o 
  -1  13   5      166.20      167.44     13.31 o 
   0  13   5      131.01      118.28      9.98 o 
   1  13   5        3.90       -1.94      5.23 o 
   2  13   5      306.79      344.87     15.91 o 
   3  13   5       39.30       39.07      7.50 o 
   4  13   5        2.07        0.14      5.54 o 
   5  13   5       35.07       42.57     11.47 o 
   6  13   5       27.57       23.25      6.75 o 
   7  13   5       57.29       56.36      8.59 o 
   8  13   5        0.38       12.04     11.73 o 
   9  13   5       52.07       50.09      8.27 o 
  10  13   5        0.69        4.05      6.35 o 
  11  13   5       77.58       77.15     22.23 o 
  12  13   5       31.69       26.92     11.59 o 
  -9  14   5       86.67       82.52     17.73 o 
  -8  14   5      141.16      142.33     21.17 o 
  -7  14   5       89.69      113.60     19.93 o 
  -6  14   5       14.21       11.83      6.00 o 
  -5  14   5        1.12       -5.33      5.92 o 
  -4  14   5       29.36       24.17      6.77 o 
  -3  14   5       50.30       49.77     10.94 o 
  -2  14   5       85.78       92.75      9.51 o 
  -1  14   5       16.66       13.64      6.37 o 
   0  14   5      138.74      149.13     11.34 o 
   1  14   5       28.63       34.70      7.31 o 
   2  14   5      190.49      192.24     19.75 o 
   3  14   5       76.53       82.47     14.28 o 
   4  14   5        2.52        7.82      6.07 o 
   5  14   5       53.23       55.13      8.05 o 
   6  14   5        9.23       12.79      6.31 o 
   7  14   5       15.82       26.35     10.92 o 
   8  14   5       12.88       13.98      6.80 o 
 -25   0   6       50.78       69.50     11.34 o 
 -24   0   6        0.49       -5.32      5.32 o 
 -23   0   6      101.39      108.17     12.95 o 
 -22   0   6       76.80       85.32      8.87 o 
 -21   0   6       64.57       71.77      7.97 o 
 -20   0   6        4.34        3.23      3.78 o 
 -19   0   6      184.51      166.54     21.82 o 
 -18   0   6      257.89      241.82     11.23 o 
 -17   0   6       10.92        6.45      4.04 o 
 -16   0   6      611.48      571.27     18.48 o 
 -15   0   6       76.39      101.95      7.08 o 
 -14   0   6      288.07      281.64     16.94 o 
 -13   0   6      103.96      120.51     10.44 o 
 -12   0   6        7.79        9.95      4.02 o 
 -11   0   6     3399.13     3507.63    122.23 o 
 -10   0   6     6630.03     7664.21    258.44 o 
  -9   0   6     1197.50     1207.70     44.71 o 
  -7   0   6     1723.36     1797.30     62.66 o 
  -6   0   6     2429.28     2405.12     81.92 o 
  -5   0   6      679.34      672.23     17.14 o 
  -3   0   6    15015.29    12167.38    451.87 o 
  -2   0   6     1398.45     1359.27     56.06 o 
  -1   0   6     9958.91     7509.41    282.12 o 
   1   0   6      563.90      619.03     20.87 o 
   2   0   6     1434.41     1758.96     75.78 o 
   3   0   6     2061.62     2392.59     62.34 o 
   4   0   6      688.36      541.43     22.34 o 
   5   0   6      155.97      201.38      9.13 o 
   6   0   6       94.97       83.99      8.73 o 
   7   0   6     3822.12     3615.24    558.74 o 
   8   0   6       47.39       81.72      4.72 o 
   9   0   6     2553.45     2624.63     64.86 o 
  10   0   6     1398.19     1515.63     34.72 o 
  11   0   6     4825.55     4914.87     84.46 o 
  12   0   6      346.90      378.89     13.79 o 
  13   0   6      166.60      137.46      5.87 o 
  14   0   6       32.88       24.05      3.16 o 
  15   0   6      198.81      169.92      9.00 o 
  16   0   6      266.11      261.08     28.55 o 
  17   0   6       15.07        1.70      5.40 o 
  18   0   6      378.79      352.11     30.15 o 
  19   0   6      821.68      757.25     29.44 o 
  20   0   6      526.39      536.45     29.98 o 
  21   0   6       14.62       10.77      8.19 o 
  22   0   6        4.09       11.03      8.64 o 
  23   0   6        2.30      -12.73     12.73 o 
  24   0   6        0.02        2.43     13.95 o 
 -25   1   6        0.01        0.44      4.47 o 
 -24   1   6      185.91      218.69     12.05 o 
 -23   1   6      100.10      105.57      8.97 o 
 -22   1   6        4.04        0.55      3.09 o 
 -21   1   6      104.36      106.74      6.59 o 
 -20   1   6        0.00       -0.06      2.47 o 
 -19   1   6        2.10       -0.45      2.31 o 
 -18   1   6       42.65       37.10      3.72 o 
 -17   1   6      759.92      697.71     16.05 o 
 -16   1   6        0.29       -1.00      2.10 o 
 -15   1   6      719.68      704.42     17.82 o 
 -14   1   6       17.44       22.34      3.13 o 
 -13   1   6       76.27       79.40      6.58 o 
 -12   1   6      130.84      136.78      7.43 o 
 -11   1   6       57.10       67.08      5.44 o 
 -10   1   6        8.50        7.13      2.46 o 
  -9   1   6      217.45      266.00      9.46 o 
  -8   1   6      828.14      823.07     31.52 o 
  -7   1   6      700.02      806.10     40.51 o 
  -6   1   6     6647.20     7586.35    178.87 o 
  -5   1   6     1415.78     1558.56     31.02 o 
  -4   1   6      229.98      242.16      4.31 o 
  -3   1   6     1490.69     1508.42     27.65 o 
  -2   1   6      471.75      262.42     15.97 o 
  -1   1   6     1760.47     1989.29     50.80 o 
   0   1   6     7418.00     8470.39    167.94 o 
   1   1   6      282.97      257.25      6.01 o 
   2   1   6      701.41      731.65     21.96 o 
   4   1   6      260.48      239.50     27.67 o 
   5   1   6     3351.34     3839.29     70.13 o 
   6   1   6     1125.96     1201.67     24.72 o 
   7   1   6      331.05      387.56      9.05 o 
   8   1   6      872.45      884.78     15.14 o 
   9   1   6        7.56        3.63      1.37 o 
  10   1   6      685.29      685.07     12.06 o 
  11   1   6       23.77       18.99      2.11 o 
  12   1   6      289.28      298.76      5.98 o 
  13   1   6       85.42       78.58      3.19 o 
  14   1   6     1195.99     1196.12     17.33 o 
  15   1   6      340.01      346.32      8.30 o 
  16   1   6      812.51      818.45     17.07 o 
  17   1   6      123.19      126.50     11.15 o 
  18   1   6       75.19       74.89      7.17 o 
  19   1   6      273.95      289.03     12.39 o 
  20   1   6       52.16       47.47      6.82 o 
  21   1   6       14.96       14.54      5.70 o 
  22   1   6        4.25        3.54      5.31 o 
  23   1   6       45.89       43.48     10.91 o 
  24   1   6       73.10       85.05     18.19 o 
 -25   2   6        2.05       11.75      5.34 o 
 -24   2   6      311.52      330.08     18.34 o 
 -23   2   6       47.29       46.39      7.53 o 
 -22   2   6       50.58       45.68      5.56 o 
 -21   2   6        0.00       -1.42      2.79 o 
 -20   2   6       19.75       26.36      3.82 o 
 -19   2   6      110.32      115.30      6.33 o 
 -18   2   6       82.68       82.64      5.24 o 
 -17   2   6        8.08        5.22      2.41 o 
 -16   2   6     1057.36     1004.03     21.64 o 
 -15   2   6      420.15      393.72     15.40 o 
 -14   2   6       12.71        6.56      2.51 o 
 -13   2   6      365.95      326.68      9.94 o 
 -12   2   6        0.88        5.49      2.01 o 
 -11   2   6      830.90      773.96     22.93 o 
 -10   2   6       58.52       39.14      4.20 o 
  -9   2   6      485.14      549.21     16.66 o 
  -8   2   6       33.99       38.33      5.14 o 
  -7   2   6      423.22      450.13     13.44 o 
  -6   2   6      762.67      691.28     26.09 o 
  -5   2   6        0.04        2.30      1.33 o 
  -4   2   6      110.99      117.72      3.38 o 
  -3   2   6      133.94      148.45      3.55 o 
  -2   2   6      220.93      238.51      5.68 o 
  -1   2   6     2771.26     3240.37     55.82 o 
   0   2   6      837.33     1027.08     18.87 o 
   1   2   6      567.15      577.70     26.89 o 
   2   2   6     1245.74     1296.29     35.85 o 
   3   2   6      608.24      761.96     19.26 o 
   4   2   6     1065.44     1222.60     24.55 o 
   5   2   6       68.78       55.17      3.71 o 
   6   2   6     1577.40     1855.86     36.27 o 
   7   2   6      372.73      444.37      8.84 o 
   8   2   6        8.74        5.00      1.75 o 
   9   2   6     1128.56     1127.94     16.87 o 
  10   2   6       33.26       41.18      2.51 o 
  11   2   6     1698.04     1713.21     23.03 o 
  12   2   6      419.90      452.13      9.10 o 
  13   2   6       31.20       24.65      3.21 o 
  14   2   6      166.88      167.74      5.79 o 
  15   2   6      126.86      107.29      5.10 o 
  16   2   6       66.53       72.84      6.50 o 
  17   2   6       57.12       62.26      6.45 o 
  18   2   6      168.24      184.19     10.28 o 
  19   2   6       19.71       20.33      5.40 o 
  20   2   6      484.01      479.69     16.23 o 
  21   2   6       21.44       24.93      6.22 o 
  22   2   6       22.24       24.40      7.83 o 
  23   2   6        2.37       -5.13      9.62 o 
  24   2   6        7.84       -0.69     10.65 o 
 -25   3   6       58.57       54.35      7.52 o 
 -24   3   6      141.41      123.89     10.14 o 
 -23   3   6      236.28      242.15     12.40 o 
 -22   3   6      114.84      112.21      8.06 o 
 -21   3   6      147.07      149.15      7.91 o 
 -20   3   6      118.55      107.61      6.53 o 
 -19   3   6      185.30      167.07      7.43 o 
 -18   3   6      119.58      106.91      6.05 o 
 -17   3   6       24.74       20.43      3.15 o 
 -16   3   6      103.56       97.54      6.61 o 
 -15   3   6       88.87       78.56      5.70 o 
 -14   3   6     1264.66     1256.00     28.35 o 
 -13   3   6       46.37       43.78      3.97 o 
 -12   3   6       80.65       76.71      4.88 o 
 -11   3   6       21.45       25.12      2.90 o 
 -10   3   6      471.36      401.82     10.64 o 
  -9   3   6     1753.89     1827.17     47.32 o 
  -8   3   6        6.94        8.62      2.45 o 
  -7   3   6       80.95      137.24      9.34 o 
  -6   3   6     3259.44     2299.28     80.63 o 
  -5   3   6     1220.22     1349.27     34.82 o 
  -4   3   6       56.83       67.37      4.41 o 
  -3   3   6      227.93      320.66     10.37 o 
  -2   3   6     7320.36     8162.04    169.02 o 
  -1   3   6      262.24      283.03     12.32 o 
   0   3   6     2490.26     2855.15     54.98 o 
   1   3   6       61.39       64.12      3.61 o 
   2   3   6     1057.23     1105.12     60.55 o 
   3   3   6      103.28       78.83      4.26 o 
   4   3   6       49.92       50.91      3.62 o 
   5   3   6      619.61      702.63     16.07 o 
   6   3   6       12.28        6.39      1.84 o 
   7   3   6       50.55       56.23      3.23 o 
   8   3   6      107.96      121.51      3.94 o 
   9   3   6      103.17       86.39      3.36 o 
  10   3   6       30.10       29.07      2.33 o 
  11   3   6       29.13       39.93      2.81 o 
  12   3   6      199.98      158.51      4.93 o 
  13   3   6      268.78      282.39      7.19 o 
  14   3   6       50.32       50.90      3.54 o 
  15   3   6        1.32        0.05      2.25 o 
  16   3   6       92.95      101.91      5.75 o 
  17   3   6       10.63       10.28      4.37 o 
  18   3   6       26.77       24.30      6.30 o 
  19   3   6      246.47      223.84     11.74 o 
  20   3   6       56.89       61.55      7.50 o 
  21   3   6       22.07       24.92      6.33 o 
  22   3   6       22.05        5.95      9.47 o 
  23   3   6        5.01       -1.80      9.51 o 
 -25   4   6        0.58       -5.96      5.96 o 
 -24   4   6       12.20       10.37      5.03 o 
 -23   4   6      166.39      179.76     18.19 o 
 -22   4   6        2.06        9.34      6.22 o 
 -21   4   6       23.39       28.63      4.77 o 
 -20   4   6       23.88       30.79      4.14 o 
 -19   4   6       86.61       95.64      6.16 o 
 -18   4   6      181.23      162.45      7.21 o 
 -17   4   6        2.18        2.72      2.48 o 
 -16   4   6       69.93       64.94      4.60 o 
 -15   4   6      710.26      687.31     15.32 o 
 -14   4   6       19.56       19.00      4.15 o 
 -13   4   6      171.57      170.28      7.29 o 
 -12   4   6       13.09       30.85      4.22 o 
 -11   4   6     1049.79      974.72     22.37 o 
 -10   4   6       36.44       33.64      3.38 o 
  -9   4   6        9.26        6.15      2.21 o 
  -8   4   6       22.73       26.94      2.98 o 
  -7   4   6       29.14       23.36      3.59 o 
  -6   4   6      105.75      104.25      6.17 o 
  -5   4   6      589.55      608.94     19.28 o 
  -4   4   6      339.02      365.59     18.11 o 
  -3   4   6      577.50      680.15     24.56 o 
  -2   4   6       15.94       27.37      2.82 o 
  -1   4   6       26.86       32.73      3.38 o 
   0   4   6       40.26       47.70      3.24 o 
   1   4   6       16.66       14.05      2.03 o 
   2   4   6        3.42        8.49      1.99 o 
   3   4   6       96.56      115.01      5.22 o 
   4   4   6     2019.67     2220.46     37.13 o 
   5   4   6       57.20       51.47      8.53 o 
   6   4   6     1163.53     1214.15     29.99 o 
   7   4   6     1239.06     1199.33     18.79 o 
   8   4   6      125.12      145.19      4.56 o 
   9   4   6        0.54        0.26      1.55 o 
  10   4   6      501.84      468.45      9.68 o 
  11   4   6       17.96       10.12      2.21 o 
  12   4   6      457.06      418.66      8.73 o 
  13   4   6        5.21        4.73      2.17 o 
  14   4   6       76.41       53.55      4.93 o 
  15   4   6       12.02       10.48      2.90 o 
  16   4   6        6.57        9.03      2.90 o 
  17   4   6       29.97       31.67      5.47 o 
  18   4   6        0.12       -2.43      4.10 o 
  19   4   6        0.02       -2.05      4.16 o 
  20   4   6        0.23       -3.86      5.21 o 
  21   4   6      117.68      100.69     12.36 o 
  22   4   6       12.97       30.68     10.32 o 
  23   4   6        0.55       -1.08      9.66 o 
 -24   5   6       21.09       11.44      5.42 o 
 -23   5   6       16.07       14.54      5.33 o 
 -22   5   6       14.61        9.79      4.89 o 
 -21   5   6      106.48      103.62      7.94 o 
 -20   5   6        0.20        4.71      4.58 o 
 -19   5   6       48.14       46.87      5.03 o 
 -18   5   6       35.37       25.80      3.80 o 
 -17   5   6       18.08       18.80      3.37 o 
 -16   5   6        6.96       11.86      2.92 o 
 -15   5   6       60.36       61.37      6.26 o 
 -14   5   6      239.05      224.02      8.99 o 
 -13   5   6      606.19      610.48     16.59 o 
 -12   5   6     1067.34     1037.81     24.44 o 
 -11   5   6      274.12      257.41      9.05 o 
 -10   5   6       73.45       79.13      5.23 o 
  -9   5   6      318.53      306.61      9.75 o 
  -8   5   6      130.31      128.42      6.08 o 
  -7   5   6       46.25       23.27      3.52 o 
  -6   5   6       17.63       12.01      2.57 o 
  -5   5   6      683.31      686.21     16.63 o 
  -4   5   6      238.29      241.35      7.14 o 
  -3   5   6       12.74       22.26      2.60 o 
  -2   5   6      452.22      483.20     11.77 o 
  -1   5   6       55.02       55.69      3.20 o 
   0   5   6      987.72     1219.86     21.71 o 
   1   5   6       13.56       21.19      4.47 o 
   2   5   6      481.93      434.14      9.91 o 
   3   5   6      156.55      165.33     11.39 o 
   4   5   6        2.23       -0.13      1.63 o 
   5   5   6       40.92       39.51      5.39 o 
   6   5   6      186.34      180.43      4.87 o 
   7   5   6      164.11      173.84      4.97 o 
   8   5   6       44.77       43.09      2.89 o 
   9   5   6      271.51      227.68      7.24 o 
  10   5   6       33.29       19.52      2.59 o 
  11   5   6       59.11       67.27      3.96 o 
  12   5   6       10.43       12.52      2.60 o 
  13   5   6        0.04       -0.57      2.63 o 
  14   5   6      410.76      377.73      9.31 o 
  15   5   6      260.24      254.29      9.27 o 
  16   5   6        1.62        3.32      3.13 o 
  17   5   6        0.42        0.58      4.18 o 
  18   5   6      220.17      228.86     13.12 o 
  19   5   6        0.10        0.49      5.62 o 
  20   5   6      277.51      320.67     15.44 o 
  21   5   6       66.17       85.20     17.73 o 
  22   5   6       45.85       55.16     16.24 o 
  23   5   6       14.12       14.57     10.19 o 
 -23   6   6       75.12       97.87      9.59 o 
 -22   6   6       49.44       47.63      7.06 o 
 -21   6   6        4.46        6.21      4.58 o 
 -20   6   6        9.27       16.71      4.57 o 
 -19   6   6      134.80      145.02      8.89 o 
 -18   6   6        3.29        3.07      3.97 o 
 -17   6   6       21.29       26.33      3.80 o 
 -16   6   6       23.14       24.14      3.56 o 
 -15   6   6       21.51       24.28      3.77 o 
 -14   6   6        0.28        3.29      2.33 o 
 -13   6   6       56.68       66.31      4.56 o 
 -12   6   6       92.23      106.76      6.77 o 
 -11   6   6      831.46      815.97     23.98 o 
 -10   6   6        9.08       14.52      3.24 o 
  -9   6   6      482.93      529.89     19.16 o 
  -8   6   6      403.27      393.69     11.84 o 
  -7   6   6       18.99       24.00      4.19 o 
  -6   6   6      844.45      873.85     21.02 o 
  -5   6   6        7.48        7.44      2.39 o 
  -4   6   6       20.76       17.77      3.18 o 
  -3   6   6      137.32      146.61      9.43 o 
  -2   6   6      198.16      221.07      8.53 o 
  -1   6   6      157.69      179.81      7.72 o 
   0   6   6     1005.78     1131.17     18.47 o 
   1   6   6       17.53       19.29      2.08 o 
   2   6   6       14.59       25.69      2.81 o 
   3   6   6      168.87      170.13      5.96 o 
   4   6   6       68.23       75.86      3.18 o 
   5   6   6       82.62       87.47      3.62 o 
   6   6   6      600.88      584.55     11.01 o 
   7   6   6     1339.05     1379.02     22.01 o 
   8   6   6        4.56       -1.75      1.82 o 
   9   6   6      305.25      303.72      7.70 o 
  10   6   6       73.60       83.85      4.41 o 
  11   6   6      131.44      112.54      5.72 o 
  12   6   6      273.48      278.80      8.35 o 
  13   6   6       43.74       47.35      5.35 o 
  14   6   6       36.78       37.23      3.98 o 
  15   6   6        0.25        0.62      3.31 o 
  16   6   6       49.09       41.48      8.42 o 
  17   6   6      183.29      187.02     14.04 o 
  18   6   6       10.13       10.12      7.50 o 
  19   6   6      195.25      220.20     14.97 o 
  20   6   6       78.38       81.56     11.59 o 
  21   6   6      185.09      190.37     15.50 o 
  22   6   6        0.03       -8.17      9.09 o 
 -22   7   6       74.59       84.31      8.84 o 
 -21   7   6       56.79       61.78     16.17 o 
 -20   7   6        0.61       10.92      4.79 o 
 -19   7   6      150.48      162.21     18.40 o 
 -18   7   6      106.88      103.46      7.75 o 
 -17   7   6       89.47       97.12      7.23 o 
 -16   7   6      275.52      271.13     10.67 o 
 -15   7   6       25.42       24.07      3.71 o 
 -14   7   6       84.96       89.84      5.76 o 
 -13   7   6      142.27      148.12      6.71 o 
 -12   7   6       27.00       16.85      3.69 o 
 -11   7   6       22.82       21.78      3.18 o 
 -10   7   6       19.26       18.67      3.59 o 
  -9   7   6      221.19      245.85      9.53 o 
  -8   7   6       12.04       22.92      3.41 o 
  -7   7   6      968.23      861.82     18.97 o 
  -6   7   6        2.12       -2.03      2.18 o 
  -5   7   6       48.23       49.45      6.71 o 
  -4   7   6      141.43      139.51      7.63 o 
  -3   7   6       44.47       42.63      4.63 o 
  -2   7   6        0.50       -0.68      1.90 o 
  -1   7   6      345.32      328.24      9.25 o 
   0   7   6      253.80      246.46      8.00 o 
   1   7   6       43.03       22.96      2.96 o 
   2   7   6       65.30       61.94      4.22 o 
   3   7   6      822.84      805.38     20.55 o 
   4   7   6      225.14      209.25      5.80 o 
   5   7   6       25.77       26.83      2.61 o 
   6   7   6      566.85      552.39     11.02 o 
   7   7   6        0.18        4.39      2.03 o 
   8   7   6      653.63      686.86     13.15 o 
   9   7   6      276.18      277.43     10.59 o 
  10   7   6       14.41       14.27      2.88 o 
  11   7   6      545.74      542.95     12.63 o 
  12   7   6        1.03        1.65      3.01 o 
  13   7   6      117.60      101.67      6.73 o 
  14   7   6      190.83      194.43     20.91 o 
  15   7   6      217.43      232.11     13.59 o 
  16   7   6       27.78       27.57     11.34 o 
  17   7   6       26.63       19.75      8.24 o 
  18   7   6       61.58       42.37      9.96 o 
  19   7   6        8.33        2.49      8.36 o 
  20   7   6       53.42       67.14     11.23 o 
  21   7   6        0.15       -5.29      8.44 o 
 -21   8   6        0.13       -0.62      8.96 o 
 -20   8   6        5.89        5.26      8.13 o 
 -19   8   6        4.37        1.70      4.48 o 
 -18   8   6       18.96       22.17      8.02 o 
 -17   8   6        0.01       -3.75      3.75 o 
 -16   8   6       75.27       82.33      6.92 o 
 -15   8   6       31.11       38.03     10.43 o 
 -14   8   6      154.88      169.83      7.83 o 
 -13   8   6        5.70        4.96      3.56 o 
 -12   8   6        0.06       -0.26      2.47 o 
 -11   8   6      443.27      431.43     10.90 o 
 -10   8   6      210.74      186.26      7.04 o 
  -9   8   6       72.02       57.05      4.41 o 
  -8   8   6       12.67       13.96      2.80 o 
  -7   8   6      389.51      365.73     10.33 o 
  -6   8   6       19.87        7.57      2.83 o 
  -5   8   6      158.48      114.32      6.06 o 
  -4   8   6      804.24      698.03     15.92 o 
  -3   8   6        8.72        6.06      2.62 o 
  -2   8   6        6.08        6.93      2.71 o 
  -1   8   6        4.76       -2.18      2.18 o 
   0   8   6      131.93      125.55      9.68 o 
   1   8   6       23.82       18.27      3.32 o 
   2   8   6      246.90      284.90     13.91 o 
   3   8   6      741.75      701.37     15.16 o 
   4   8   6        0.19        2.75      1.96 o 
   5   8   6      151.92      147.50      5.38 o 
   6   8   6       36.52       34.06      3.70 o 
   7   8   6        0.01       -0.20      2.09 o 
   8   8   6      387.58      359.83      9.50 o 
   9   8   6      105.96      102.36      5.76 o 
  10   8   6       81.18       86.59     13.82 o 
  11   8   6       63.09       63.79      5.07 o 
  12   8   6       93.55       89.46      9.45 o 
  13   8   6        0.71        1.23      6.17 o 
  14   8   6      288.17      296.36     12.68 o 
  15   8   6       62.28       62.37      7.75 o 
  16   8   6       38.28       38.12     14.53 o 
  17   8   6       61.62       84.82     11.45 o 
  18   8   6      553.66      539.30     23.21 o 
  19   8   6        0.01       10.28      9.16 o 
  20   8   6        0.20       -4.92      8.73 o 
 -20   9   6       30.62       37.94      7.19 o 
 -19   9   6       53.36       62.80      8.10 o 
 -18   9   6        7.77        4.84      4.73 o 
 -17   9   6       28.34       38.10      6.41 o 
 -16   9   6        0.26       -1.00      3.32 o 
 -15   9   6        1.56        2.28      3.46 o 
 -14   9   6       89.23      120.14     14.39 o 
 -13   9   6      176.78      162.17      8.57 o 
 -12   9   6        0.52       -2.78      2.79 o 
 -11   9   6       19.06       16.25      3.32 o 
 -10   9   6       23.01       13.36      4.65 o 
  -9   9   6       54.31       54.40      4.81 o 
  -8   9   6       24.88       32.67      4.03 o 
  -7   9   6        8.87        4.11      2.91 o 
  -6   9   6      482.75      458.68     12.47 o 
  -5   9   6      232.83      234.13     11.07 o 
  -4   9   6        6.30        1.85      2.73 o 
  -3   9   6       23.12       18.73      3.79 o 
  -2   9   6      327.35      315.08     10.21 o 
  -1   9   6      486.66      431.20     16.63 o 
   0   9   6        3.87       -0.02      2.99 o 
   1   9   6        5.39        7.05      3.21 o 
   2   9   6      160.52      137.01      7.61 o 
   3   9   6       37.05       37.67      4.58 o 
   4   9   6        1.07       -1.48      2.63 o 
   5   9   6       46.00       42.29      4.40 o 
   6   9   6       37.49       26.49      5.50 o 
   7   9   6       55.01       43.42      5.92 o 
   8   9   6        7.12       12.02      4.70 o 
   9   9   6      147.34      145.09     11.51 o 
  10   9   6      122.33      112.90     10.16 o 
  11   9   6       58.50       48.48      9.06 o 
  12   9   6      269.63      274.04     15.06 o 
  13   9   6      106.17      122.48     11.23 o 
  14   9   6       31.38       36.87      6.68 o 
  15   9   6       45.16       52.51     13.26 o 
  16   9   6      229.29      218.11     15.47 o 
  17   9   6        8.91       16.72      8.96 o 
  18   9   6        2.19       -4.44     13.17 o 
  19   9   6       59.48       43.71     10.40 o 
 -19  10   6       77.14      100.68      9.97 o 
 -18  10   6        4.63        4.18      4.99 o 
 -17  10   6      117.67      130.53     14.04 o 
 -16  10   6        1.58       -1.71      8.39 o 
 -15  10   6        0.22       -3.55      6.32 o 
 -14  10   6        0.05       -1.73      3.43 o 
 -13  10   6        1.02        3.57      3.97 o 
 -12  10   6      116.84      118.11      9.30 o 
 -11  10   6       89.29       86.37     10.00 o 
 -10  10   6       96.67       94.91      7.33 o 
  -9  10   6        4.30        5.65      3.75 o 
  -8  10   6       19.81       22.11      4.52 o 
  -7  10   6      389.40      422.80     13.95 o 
  -6  10   6      461.07      460.46     13.08 o 
  -5  10   6      822.48      788.18     23.96 o 
  -4  10   6        0.17        2.58      3.25 o 
  -3  10   6       10.11       14.88      3.75 o 
  -2  10   6       85.89       89.30      7.47 o 
  -1  10   6       15.51       12.69      3.82 o 
   0  10   6      264.40      244.29     10.85 o 
   1  10   6      130.49      125.43     14.37 o 
   2  10   6       13.82        8.03      4.29 o 
   3  10   6      142.64      145.89      9.09 o 
   4  10   6        3.08        4.93      3.96 o 
   5  10   6       21.79       18.17      4.95 o 
   6  10   6        1.81        2.49      4.28 o 
   7  10   6      562.83      598.33     24.15 o 
   8  10   6       54.65       52.18      7.69 o 
   9  10   6      123.56      115.67     20.95 o 
  10  10   6       38.24       38.79      7.45 o 
  11  10   6        0.29        5.74      6.31 o 
  12  10   6       89.70       93.75     19.10 o 
  13  10   6       20.27       14.15      8.64 o 
  14  10   6        8.15        7.90      6.04 o 
  15  10   6       33.41       40.90      7.54 o 
  16  10   6       20.26       39.66     16.16 o 
  17  10   6        0.25        2.80      9.59 o 
 -17  11   6       28.24       12.56      5.91 o 
 -16  11   6        9.48       10.58      5.58 o 
 -15  11   6       15.07       25.64     10.46 o 
 -14  11   6       20.70       19.83      5.80 o 
 -13  11   6       38.55       53.41      7.41 o 
 -12  11   6      130.95      131.25     19.16 o 
 -11  11   6       24.40       31.08     11.03 o 
 -10  11   6       10.01        4.23      4.11 o 
  -9  11   6      236.28      233.88     11.01 o 
  -8  11   6       16.60        3.82      4.09 o 
  -7  11   6       25.27       25.56      5.00 o 
  -6  11   6      318.80      296.55     12.02 o 
  -5  11   6       19.62       19.24      4.91 o 
  -4  11   6      202.50      192.84     10.23 o 
  -3  11   6      212.46      198.54     10.10 o 
  -2  11   6        0.60        4.80      4.22 o 
  -1  11   6       35.19       26.80      5.18 o 
   0  11   6       33.85       30.35      5.47 o 
   1  11   6      109.16      138.10     10.02 o 
   2  11   6       29.41       25.22      5.27 o 
   3  11   6        7.83        0.31      4.25 o 
   4  11   6        4.62       -4.09      4.09 o 
   5  11   6       17.28       22.57      6.16 o 
   6  11   6       31.02       17.23      6.29 o 
   7  11   6       47.57       44.66      7.74 o 
   8  11   6      134.86      127.12     10.92 o 
   9  11   6        2.90        9.74      6.18 o 
  10  11   6       95.19       54.72      8.80 o 
  11  11   6        2.92       -5.87      8.28 o 
  12  11   6       43.05       28.34      8.95 o 
  13  11   6       49.90       41.01      8.79 o 
  14  11   6       50.05       53.79      7.62 o 
  15  11   6        4.36        1.65      7.25 o 
  16  11   6       11.69       20.52      8.64 o 
 -15  12   6       26.21       23.32      6.45 o 
 -14  12   6       48.15       56.47     17.75 o 
 -13  12   6       72.08       96.35      9.62 o 
 -12  12   6       19.83       21.41      6.34 o 
 -11  12   6       11.78       14.18      5.53 o 
 -10  12   6       17.07       12.69      5.48 o 
  -9  12   6        0.05       -0.91      4.81 o 
  -8  12   6        6.86        0.32      4.79 o 
  -7  12   6      371.55      406.28     16.89 o 
  -6  12   6       54.74       47.70      6.40 o 
  -5  12   6       23.72       25.18      5.53 o 
  -4  12   6        4.31        4.30      8.12 o 
  -3  12   6      116.22      119.00      8.83 o 
  -2  12   6      160.26      160.49     10.17 o 
  -1  12   6        7.65        5.13      4.80 o 
   0  12   6      111.54      124.68     10.19 o 
   1  12   6       28.69       27.54      6.53 o 
   2  12   6      116.47      134.40     10.62 o 
   3  12   6      130.18      130.08     10.67 o 
   4  12   6       39.68       38.40     16.87 o 
   5  12   6       15.89       12.51      6.32 o 
   6  12   6       87.32       92.74     23.33 o 
   7  12   6        6.05        7.04      9.40 o 
   8  12   6       16.83       14.07      6.83 o 
   9  12   6       13.91        9.43      6.56 o 
  10  12   6        0.01        4.37      6.49 o 
  11  12   6        6.40        3.45     10.05 o 
  12  12   6       22.05       16.01      7.59 o 
  13  12   6       17.36       17.07      7.83 o 
  14  12   6        6.43       -0.36      7.40 o 
 -12  13   6       67.91       67.70     22.92 o 
 -11  13   6       39.39       38.53      7.36 o 
 -10  13   6       26.43       24.43      6.46 o 
  -9  13   6        1.10       -4.75      4.75 o 
  -8  13   6       50.14       36.40      7.04 o 
  -7  13   6       30.24       33.45      6.92 o 
  -6  13   6      227.25      206.97     12.48 o 
  -5  13   6       68.07       50.21      8.15 o 
  -4  13   6      142.48      153.05     20.23 o 
  -3  13   6       12.69       14.45      6.00 o 
  -2  13   6        0.37       11.52      5.79 o 
  -1  13   6        0.69       11.27      5.75 o 
   0  13   6       16.66       20.50      6.41 o 
   1  13   6        1.97       10.77      6.18 o 
   2  13   6      129.97      147.86     27.70 o 
   3  13   6       72.91       93.98     16.33 o 
   4  13   6       20.86       24.29      7.65 o 
   5  13   6        0.00        3.37      6.17 o 
   6  13   6        0.49        0.24      6.49 o 
   7  13   6       22.65       34.44     12.81 o 
   8  13   6        0.33        7.38      6.48 o 
   9  13   6        8.27        6.98      6.76 o 
  10  13   6      169.56      155.95     32.39 o 
  11  13   6        8.26        1.85      6.92 o 
  -8  14   6       53.68       67.30     11.26 o 
  -7  14   6        0.01        6.78      7.96 o 
  -6  14   6       16.67       26.45      6.74 o 
  -5  14   6        1.10        1.90      5.57 o 
  -4  14   6        7.87        2.60      5.47 o 
  -3  14   6       19.22       19.83      6.32 o 
  -2  14   6       10.19       16.14      6.21 o 
  -1  14   6       88.47      115.36     20.18 o 
   0  14   6       15.45       13.04      6.60 o 
   1  14   6       11.24       16.80      6.62 o 
   2  14   6      109.09      121.89     10.52 o 
   3  14   6       12.18        2.74      6.30 o 
   4  14   6        0.19        7.40      6.39 o 
   5  14   6        0.75        8.30      6.74 o 
   6  14   6      105.75      124.00     12.22 o 
   7  14   6       65.91       71.66      9.46 o 
 -25   1   7      113.22      120.49     10.21 o 
 -24   1   7        1.68        2.04      4.36 o 
 -23   1   7       22.72       22.97      4.67 o 
 -22   1   7       51.01       50.69      5.15 o 
 -21   1   7      113.20      105.73      6.58 o 
 -20   1   7      140.60      137.74      7.14 o 
 -19   1   7       20.64        7.90      4.10 o 
 -18   1   7        0.02       -2.85      3.53 o 
 -17   1   7       13.92       12.16      4.33 o 
 -16   1   7       45.95       48.78      6.28 o 
 -15   1   7        8.05       15.28      4.03 o 
 -14   1   7      667.32      667.86     21.68 o 
 -13   1   7        0.47        2.65      2.70 o 
 -12   1   7      192.83      194.93      8.95 o 
 -11   1   7       80.54       90.02      6.24 o 
  -9   1   7      690.05        0.44      0.93 o 
  -8   1   7      934.23      959.55     25.30 o 
  -7   1   7        0.82        5.90      1.41 o 
  -6   1   7      892.15      975.99     17.65 o 
  -5   1   7        0.41        5.30      0.86 o 
  -4   1   7      163.75      176.09      5.74 o 
  -3   1   7     8687.05     6968.90    261.86 o 
  -2   1   7     5480.37     5690.15    217.01 o 
   0   1   7     1208.03     1344.68     28.47 o 
   1   1   7        0.80        3.91      0.88 o 
   2   1   7      916.74     1011.04     17.53 o 
   3   1   7        0.28        0.55      1.23 o 
   4   1   7       47.96       29.92      3.78 o 
   5   1   7     1009.24     1181.52     24.27 o 
   6   1   7      294.77      351.80     18.43 o 
   7   1   7        2.50        5.26      2.06 o 
   8   1   7       73.90       85.65      4.25 o 
   9   1   7      314.56      368.00     10.20 o 
  10   1   7        0.48        8.81      4.41 o 
  11   1   7      162.00      150.27      9.78 o 
  12   1   7      621.43      625.04     13.20 o 
  13   1   7      714.04      696.43     14.44 o 
  14   1   7      141.25      149.55      6.89 o 
  15   1   7        9.42        6.81      3.04 o 
  16   1   7      191.12      232.32      9.76 o 
  17   1   7        2.83        0.50      3.90 o 
  18   1   7        4.94       13.20      4.75 o 
  19   1   7        2.87       21.20     10.04 o 
  20   1   7      406.73      412.42     15.57 o 
  21   1   7      120.27      120.04      9.71 o 
  22   1   7        5.99        6.89     14.85 o 
  23   1   7       36.13       25.86     10.91 o 
  24   1   7       22.94       21.31     11.03 o 
 -25   2   7       25.80       26.48      6.11 o 
 -24   2   7      225.72      255.95     25.67 o 
 -23   2   7        3.61        5.61      3.92 o 
 -22   2   7      424.21      468.69     22.50 o 
 -21   2   7      236.93      224.69      9.09 o 
 -20   2   7        2.95       -2.42      2.42 o 
 -19   2   7      104.86       95.90      7.67 o 
 -18   2   7       20.91       26.73      5.19 o 
 -17   2   7       52.60       51.56      5.07 o 
 -16   2   7        2.28        3.45      3.70 o 
 -15   2   7      534.19      506.06     18.59 o 
 -14   2   7       23.66       24.76      4.58 o 
 -13   2   7        3.25        1.84      2.82 o 
 -12   2   7       25.98       21.15      3.88 o 
 -11   2   7      332.98      354.09     12.80 o 
 -10   2   7       40.32       45.92      6.41 o 
  -8   2   7      582.28      296.74     14.36 o 
  -7   2   7     1212.71      724.90     28.44 o 
  -6   2   7        2.07        1.91      1.12 o 
  -5   2   7     1170.86     1435.11     29.12 o 
  -4   2   7     1387.20     1442.53     23.75 o 
  -3   2   7      322.69      255.25      4.76 o 
  -2   2   7      117.58      175.85      7.17 o 
  -1   2   7     3670.13     4419.10     69.34 o 
   0   2   7       58.39       52.83      6.22 o 
   1   2   7      251.00      210.08      5.28 o 
   2   2   7     1974.01     2020.71     45.14 o 
   3   2   7     5448.82     5705.22    102.53 o 
   4   2   7     1764.51     1928.25     44.09 o 
   5   2   7       14.73       22.91      2.73 o 
   6   2   7      110.24      127.35      5.77 o 
   7   2   7       11.48       15.97      2.41 o 
   8   2   7        0.15        0.58      1.65 o 
   9   2   7       81.87       60.44      3.69 o 
  10   2   7      590.18      563.35     11.73 o 
  11   2   7      393.36      373.72      8.39 o 
  12   2   7      150.80      145.50      6.44 o 
  13   2   7      386.77      335.74      9.33 o 
  14   2   7       65.66       51.05      4.44 o 
  15   2   7      111.42      104.57      6.14 o 
  16   2   7      209.42      181.40      8.96 o 
  17   2   7      172.87      187.49     10.31 o 
  18   2   7      257.81      236.70     14.66 o 
  19   2   7        4.06        8.85      5.09 o 
  20   2   7       25.95       38.28      6.93 o 
  21   2   7        0.59       -4.07      5.11 o 
  22   2   7        2.02        7.97      7.57 o 
  23   2   7       45.89       31.93     11.17 o 
 -25   3   7        1.00        2.31      4.74 o 
 -24   3   7       18.94       28.50      5.96 o 
 -23   3   7      108.92      118.15     16.15 o 
 -22   3   7       69.61       70.42      6.06 o 
 -21   3   7        1.53       -0.83      2.74 o 
 -20   3   7      259.04      281.78      9.64 o 
 -19   3   7        5.33        9.11      3.69 o 
 -18   3   7      179.35      175.02     14.80 o 
 -17   3   7      215.71      211.19      9.16 o 
 -16   3   7      497.85      523.80     15.14 o 
 -15   3   7      101.43       99.66      8.63 o 
 -14   3   7      990.40      987.64     30.10 o 
 -13   3   7     2758.09     2723.73     70.25 o 
 -12   3   7      210.83      198.46     10.56 o 
 -11   3   7      232.23      207.74     19.79 o 
 -10   3   7      603.24      548.93     17.57 o 
  -9   3   7       81.18       84.50      8.58 o 
  -7   3   7     1404.40     1281.25     50.76 o 
  -6   3   7      134.32      120.89      7.23 o 
  -5   3   7      650.58      631.52     17.66 o 
  -4   3   7     1294.42     1576.33     33.18 o 
  -3   3   7       29.26       34.95      3.77 o 
  -2   3   7      346.30      408.82     10.57 o 
  -1   3   7      186.18      231.61      6.32 o 
   0   3   7     3190.83     2034.97     80.84 o 
   1   3   7       79.56       94.10      8.85 o 
   2   3   7     2552.76     2886.80     53.56 o 
   3   3   7       52.70       58.56      4.68 o 
   4   3   7      487.15      608.53     14.39 o 
   5   3   7       20.03       38.78      4.07 o 
   6   3   7     1020.88     1149.93     23.88 o 
   7   3   7      214.39      213.75      5.90 o 
   8   3   7      318.87      389.92      8.73 o 
   9   3   7      147.02      141.41      5.56 o 
  10   3   7      590.74      650.28     13.07 o 
  11   3   7     1022.66      921.54     17.26 o 
  12   3   7       15.31       20.32      2.82 o 
  13   3   7      216.80      206.17      7.90 o 
  14   3   7        1.44        2.31      2.99 o 
  15   3   7       68.29       65.91      5.75 o 
  16   3   7       31.43       37.47      5.58 o 
  17   3   7       92.60       95.51      7.97 o 
  18   3   7      187.98      185.26     11.81 o 
  19   3   7      119.61      113.07      8.99 o 
  20   3   7       82.71       62.04      7.56 o 
  21   3   7        0.66       -3.71      6.56 o 
  22   3   7       46.28       49.70      9.23 o 
  23   3   7        0.35       -9.55      9.55 o 
 -24   4   7        6.55        4.97      5.57 o 
 -23   4   7       75.50       76.66      8.23 o 
 -22   4   7      458.86      450.03     15.18 o 
 -21   4   7        8.01        5.25      3.34 o 
 -20   4   7        0.03       -2.62      2.62 o 
 -19   4   7       16.82       21.51      3.66 o 
 -18   4   7      221.67      218.54     11.03 o 
 -17   4   7      531.96      485.78     15.03 o 
 -16   4   7      694.11      696.51     18.92 o 
 -15   4   7        5.07        9.49      3.18 o 
 -14   4   7      911.03      912.15     22.14 o 
 -13   4   7       88.28       77.25      7.33 o 
 -12   4   7      318.00      304.96     13.17 o 
 -11   4   7     1552.37     1469.14     40.56 o 
 -10   4   7      583.74      549.33     18.32 o 
  -9   4   7       42.52       44.98      4.94 o 
  -8   4   7      116.77       64.42      7.79 o 
  -5   4   7       45.28       43.32     11.09 o 
  -4   4   7      560.10      692.05     16.46 o 
  -3   4   7       27.33       19.97      2.23 o 
  -2   4   7      519.38      593.74     11.89 o 
  -1   4   7      110.18       88.92      6.28 o 
   0   4   7      352.68      345.90     10.94 o 
   1   4   7      106.27      137.91     10.75 o 
   2   4   7      220.48      303.51      8.75 o 
   3   4   7       50.90       53.20      3.94 o 
   4   4   7       57.65       68.11      5.15 o 
   5   4   7      556.28      617.36     18.62 o 
   6   4   7     2085.72     2270.80     34.36 o 
   7   4   7      371.29      360.49      8.33 o 
   8   4   7      106.49      149.21      5.55 o 
   9   4   7      277.66      311.06      8.16 o 
  10   4   7      425.71      371.75      9.34 o 
  11   4   7      175.88      178.51      6.84 o 
  12   4   7      175.85      182.35      7.29 o 
  13   4   7       14.35        3.86      2.50 o 
  14   4   7      331.46      310.63      9.54 o 
  15   4   7      208.45      199.42     10.13 o 
  16   4   7        1.26       -0.11      3.68 o 
  17   4   7       14.74       20.56      5.32 o 
  18   4   7        4.77        5.87      4.92 o 
  19   4   7        3.70        3.15      5.03 o 
  20   4   7        3.56        1.33      5.27 o 
  21   4   7       39.23       15.15     12.89 o 
  22   4   7      112.49      104.89     13.35 o 
  23   4   7       30.05        3.14     10.05 o 
 -24   5   7        5.51       -1.17      4.57 o 
 -23   5   7       93.93       91.43     12.17 o 
 -22   5   7       62.08       79.27      7.90 o 
 -21   5   7       34.36       47.40      5.81 o 
 -20   5   7      119.52      114.20     12.23 o 
 -19   5   7       78.04       66.30      5.46 o 
 -18   5   7      468.22      457.47     15.17 o 
 -17   5   7       61.93       75.06      6.51 o 
 -16   5   7      143.71      130.21      8.05 o 
 -15   5   7       39.92       43.02      4.86 o 
 -14   5   7     1336.18     1239.42     28.92 o 
 -13   5   7       59.82       52.37      6.02 o 
 -12   5   7      142.67      146.93      7.28 o 
 -11   5   7     1464.61     1409.96     31.18 o 
 -10   5   7       39.61       41.48      5.25 o 
  -9   5   7       84.74       73.69      4.97 o 
  -8   5   7       62.91       63.88      4.65 o 
  -7   5   7      221.54      213.22     11.32 o 
  -6   5   7       66.33       48.99      4.04 o 
  -5   5   7       87.65       99.83      6.44 o 
  -2   5   7      268.76      301.96     16.12 o 
  -1   5   7      413.45      475.18     16.53 o 
   0   5   7       34.96       33.71      3.19 o 
   1   5   7     3495.28     3704.63     59.75 o 
   2   5   7       53.59       53.64      3.59 o 
   3   5   7      238.83      232.34      7.52 o 
   4   5   7      217.68      253.08      7.52 o 
   5   5   7       86.53       89.99      4.23 o 
   6   5   7      127.38      123.92      4.97 o 
   7   5   7      341.74      331.25      8.20 o 
   8   5   7        2.41       -1.31      2.04 o 
   9   5   7       81.73       85.48      5.32 o 
  10   5   7      142.21      128.26      7.75 o 
  11   5   7      146.17      159.74      6.90 o 
  12   5   7      140.40      134.32      6.51 o 
  13   5   7       13.38        8.50      2.82 o 
  14   5   7        0.53        6.17      3.06 o 
  15   5   7        2.10        4.69      4.21 o 
  16   5   7      139.99      154.84      9.56 o 
  17   5   7      375.73      407.35     20.46 o 
  18   5   7       26.67       33.37      7.31 o 
  19   5   7      395.17      391.07     16.65 o 
  20   5   7       14.25       27.11      9.97 o 
  21   5   7       76.81       54.80     11.31 o 
  22   5   7      103.29      102.36     24.69 o 
 -23   6   7        8.94        7.77      5.22 o 
 -22   6   7        1.68        5.61      4.77 o 
 -21   6   7      131.34      153.72      9.77 o 
 -20   6   7       79.30       82.93      7.17 o 
 -19   6   7        0.03       -1.12      2.96 o 
 -18   6   7      159.79      162.13      8.12 o 
 -17   6   7       97.05      116.48      8.34 o 
 -16   6   7       12.89        4.90      3.69 o 
 -15   6   7       30.94       32.35      4.62 o 
 -14   6   7        0.19        2.95      3.10 o 
 -13   6   7      187.82      178.24      8.37 o 
 -12   6   7      266.93      251.32      9.60 o 
 -11   6   7      344.96      346.72     11.36 o 
 -10   6   7      246.18      236.36      9.01 o 
  -9   6   7       85.73       91.26      6.00 o 
  -8   6   7        2.21        1.99      3.13 o 
  -7   6   7      544.25      483.05     13.63 o 
  -6   6   7      182.23      219.54     12.90 o 
  -5   6   7       61.84       56.90      4.25 o 
  -4   6   7       77.65      105.98      6.37 o 
  -3   6   7       94.61       97.31      6.20 o 
  -2   6   7      129.95      152.28      7.20 o 
  -1   6   7      258.10      232.06      8.03 o 
   0   6   7      125.34      144.73      6.69 o 
   1   6   7      358.45      356.22      9.15 o 
   2   6   7      229.08      195.34      6.70 o 
   3   6   7     1074.85     1080.01     20.73 o 
   4   6   7     1061.60     1098.42     18.71 o 
   5   6   7        0.07        2.52      1.97 o 
   6   6   7        0.11        7.65      2.53 o 
   7   6   7      228.68      216.72      7.55 o 
   8   6   7      176.61      191.54      7.50 o 
   9   6   7        8.91        8.75      3.76 o 
  10   6   7       34.47       19.06      3.58 o 
  11   6   7      261.68      209.63      8.48 o 
  12   6   7       82.88       71.13      5.66 o 
  13   6   7       62.91       55.29      6.03 o 
  14   6   7       18.62       14.89      3.64 o 
  15   6   7        2.05        0.84      3.47 o 
  16   6   7       17.69       16.56      6.16 o 
  17   6   7      171.76      160.56     16.84 o 
  18   6   7      127.90      122.30     10.74 o 
  19   6   7       25.94       22.03      7.13 o 
  20   6   7       21.38        6.02      9.36 o 
  21   6   7       54.93       59.29     11.43 o 
 -22   7   7       78.43       85.06      9.04 o 
 -21   7   7       18.30       23.05      6.06 o 
 -20   7   7        9.65       10.16      5.06 o 
 -19   7   7       65.45       60.25      6.52 o 
 -18   7   7       37.78       46.59      5.65 o 
 -17   7   7       17.62       25.16      3.99 o 
 -16   7   7        2.75        6.41      3.79 o 
 -15   7   7        0.54       -2.92      2.92 o 
 -14   7   7       10.05       12.41      3.86 o 
 -13   7   7       83.11       92.25      6.88 o 
 -12   7   7       26.69       28.66      4.31 o 
 -11   7   7       43.54       43.14      7.13 o 
 -10   7   7      774.84      733.01     19.37 o 
  -9   7   7        2.60       -0.03      2.85 o 
  -8   7   7      889.14      874.18     19.42 o 
  -7   7   7       24.59       29.33      3.72 o 
  -6   7   7      277.86      252.39      8.58 o 
  -5   7   7      244.43      161.04     13.30 o 
  -4   7   7      254.30      236.82     14.10 o 
  -3   7   7      144.28      126.64      7.87 o 
  -2   7   7       36.37       56.01      5.32 o 
  -1   7   7        5.84        9.15      3.28 o 
   0   7   7      111.08      130.20      9.45 o 
   1   7   7      308.42      322.24     10.30 o 
   2   7   7      624.27      621.76     15.79 o 
   3   7   7      796.47      732.51     14.05 o 
   4   7   7     1003.40      960.49     17.28 o 
   5   7   7       67.77       77.03      5.07 o 
   6   7   7     1164.38     1171.82     22.44 o 
   7   7   7      688.14      665.42     14.94 o 
   8   7   7        1.85        3.54      2.87 o 
   9   7   7      618.71      532.56     13.42 o 
  10   7   7      324.96      290.57      9.65 o 
  11   7   7       16.71       12.79      4.27 o 
  12   7   7       33.54       33.51      5.22 o 
  13   7   7        6.02        9.44      5.05 o 
  14   7   7       18.46       18.41      5.60 o 
  15   7   7        4.18       10.66     10.97 o 
  16   7   7      172.89      169.58     11.51 o 
  17   7   7       52.57       40.58      7.87 o 
  18   7   7       13.84       -2.36      6.31 o 
  19   7   7        3.74       -7.40      8.61 o 
  20   7   7        0.72        6.62     13.16 o 
  21   7   7      162.17      152.57     14.63 o 
 -21   8   7        0.04       -4.56      4.56 o 
 -20   8   7       88.56      121.32     16.18 o 
 -19   8   7       45.18       33.13      9.08 o 
 -18   8   7        0.39        1.01      3.64 o 
 -17   8   7        0.01        2.27      3.64 o 
 -16   8   7       24.50       34.24      5.10 o 
 -15   8   7       19.78       22.15      3.85 o 
 -14   8   7       20.60       14.48      4.26 o 
 -13   8   7       83.12       84.04      7.06 o 
 -12   8   7       93.82      110.45      7.67 o 
 -11   8   7       13.12       12.25      3.44 o 
 -10   8   7      122.81      141.64      7.45 o 
  -9   8   7       67.98       63.92      5.25 o 
  -8   8   7      268.21      284.65      9.72 o 
  -7   8   7        5.43       10.81      3.68 o 
  -6   8   7       92.81       86.52      6.57 o 
  -5   8   7       63.03       58.36      5.69 o 
  -4   8   7       93.91       61.80      5.81 o 
  -3   8   7      377.17      381.49     13.04 o 
  -2   8   7      620.36      474.11     17.50 o 
  -1   8   7        2.40       -2.98      2.98 o 
   0   8   7      128.26      141.48      8.55 o 
   1   8   7       56.60       51.36      4.79 o 
   2   8   7      215.84      232.48     12.96 o 
   3   8   7        9.53       10.04      3.30 o 
   4   8   7        2.46       -0.76      2.52 o 
   5   8   7       62.70       55.55      4.62 o 
   6   8   7       40.57       48.90      4.61 o 
   7   8   7       43.96       54.11      4.82 o 
   8   8   7      771.13      782.85     17.44 o 
   9   8   7      192.50      186.15     11.12 o 
  10   8   7       92.21       87.26      7.85 o 
  11   8   7       29.16       29.97      5.98 o 
  12   8   7      355.64      387.49     32.59 o 
  13   8   7      169.13      147.82     18.83 o 
  14   8   7        0.28       -0.20      6.46 o 
  15   8   7       67.67       60.66      7.63 o 
  16   8   7        7.11        5.56      5.70 o 
  17   8   7      193.01      184.68     12.75 o 
  18   8   7      143.72      158.86     14.30 o 
  19   8   7       63.80       58.75     11.17 o 
  20   8   7        3.23        1.47      9.18 o 
 -20   9   7        6.25        7.77      5.46 o 
 -19   9   7      326.83      362.73     16.25 o 
 -18   9   7       67.51       69.91      8.27 o 
 -17   9   7        9.05        8.28      4.40 o 
 -16   9   7       99.43      103.22      7.46 o 
 -15   9   7        6.58        4.01      3.58 o 
 -14   9   7      106.01      107.66      7.14 o 
 -13   9   7       41.51       33.79      4.19 o 
 -12   9   7        9.77        7.38      3.03 o 
 -11   9   7       72.22       72.29      6.08 o 
 -10   9   7        8.35        8.85      4.41 o 
  -9   9   7      114.50      111.31      7.83 o 
  -8   9   7       65.46       71.83      6.48 o 
  -7   9   7       32.73       35.45      5.25 o 
  -6   9   7      117.00       97.31      7.78 o 
  -5   9   7       97.02       83.22      8.76 o 
  -4   9   7       60.76       71.17      8.07 o 
  -3   9   7      184.05      164.90      9.66 o 
  -2   9   7      619.12      554.04     14.37 o 
  -1   9   7      535.67      521.03     13.91 o 
   0   9   7      134.20      134.80      8.32 o 
   1   9   7      593.84      561.54     14.72 o 
   2   9   7        4.37        9.09      3.54 o 
   3   9   7      335.55      337.03     12.36 o 
   4   9   7      158.56      161.97      7.60 o 
   5   9   7      525.56      502.54     13.03 o 
   6   9   7       21.50       12.64      3.70 o 
   7   9   7       33.49       39.27      5.69 o 
   8   9   7        1.14       -0.38      4.19 o 
   9   9   7      134.01      148.39      9.84 o 
  10   9   7       32.76       28.97     13.81 o 
  11   9   7        9.45       11.23      6.40 o 
  12   9   7      237.87      261.37     15.11 o 
  13   9   7      549.63      554.59     21.97 o 
  14   9   7        2.18       -3.67      6.60 o 
  15   9   7       45.25       41.84      7.45 o 
  16   9   7      119.36      129.13     10.93 o 
  17   9   7      199.18      226.87     20.45 o 
  18   9   7       43.05       34.21      9.95 o 
 -19  10   7        7.68       13.91      6.09 o 
 -18  10   7       23.49       26.52      7.71 o 
 -17  10   7       53.53       45.51      8.27 o 
 -16  10   7       66.18       68.39      7.38 o 
 -15  10   7       24.22       21.86      5.57 o 
 -14  10   7      105.35      108.29      7.73 o 
 -13  10   7       39.32       37.80      5.62 o 
 -12  10   7      280.37      279.37     11.95 o 
 -11  10   7       11.67       20.68      4.72 o 
 -10  10   7        5.62        3.67      3.66 o 
  -9  10   7       39.25       48.37      5.08 o 
  -8  10   7       86.28       99.04      6.54 o 
  -7  10   7      196.41      196.60      8.63 o 
  -6  10   7        5.59        7.65      3.35 o 
  -5  10   7       68.67       65.59      5.66 o 
  -4  10   7        5.54        2.52      3.38 o 
  -3  10   7      617.72      622.64     16.07 o 
  -2  10   7       68.54       82.35      7.45 o 
  -1  10   7       97.17       91.64      6.58 o 
   0  10   7       41.72       43.59      5.02 o 
   1  10   7       30.54       28.88      4.49 o 
   2  10   7       80.56       79.85      6.87 o 
   3  10   7        9.44       10.84      4.43 o 
   4  10   7        0.91        3.09      4.18 o 
   5  10   7        3.75       -3.94      3.94 o 
   6  10   7       93.22      119.53     10.65 o 
   7  10   7      453.99      492.57     16.85 o 
   8  10   7      135.56      118.15     10.62 o 
   9  10   7      141.52      147.85     11.81 o 
  10  10   7        2.09        2.34      5.78 o 
  11  10   7      193.96      216.28     14.54 o 
  12  10   7        1.58       -5.04      9.11 o 
  13  10   7        1.39        3.60      6.83 o 
  14  10   7       63.65       67.09     10.10 o 
  15  10   7      300.34      333.68     24.84 o 
  16  10   7       85.15      106.92     12.31 o 
  17  10   7        0.09       -8.42      8.42 o 
 -17  11   7       31.38       25.06      6.68 o 
 -16  11   7       14.35       10.05      6.42 o 
 -15  11   7        1.14       -2.22      4.99 o 
 -14  11   7       96.25      132.78     14.88 o 
 -13  11   7       72.60       95.86      8.28 o 
 -12  11   7       68.90       81.79      7.68 o 
 -11  11   7       39.11       38.70     11.30 o 
 -10  11   7        8.46       12.32      4.62 o 
  -9  11   7        4.06       -1.80      3.95 o 
  -8  11   7      360.92      408.90     14.54 o 
  -7  11   7      330.66      298.44     21.02 o 
  -6  11   7       39.33       54.16      6.41 o 
  -5  11   7      168.55      164.83     12.24 o 
  -4  11   7       92.92      111.07      8.39 o 
  -3  11   7       15.39        9.91      4.55 o 
  -2  11   7       61.13       55.51      6.43 o 
  -1  11   7        5.76        0.35      4.59 o 
   0  11   7      102.56       99.22      8.06 o 
   1  11   7       78.60       81.09      7.53 o 
   2  11   7      203.74      222.42     11.40 o 
   3  11   7      173.98      200.60     11.25 o 
   4  11   7       11.50        5.42      7.38 o 
   5  11   7      109.68      111.37     10.95 o 
   6  11   7        0.22       -1.43      5.58 o 
   7  11   7       35.79       30.66      7.41 o 
   8  11   7      122.66      123.53     20.79 o 
   9  11   7        1.97        8.44      6.56 o 
  10  11   7       54.76       67.06     10.22 o 
  11  11   7       77.39       81.77     10.03 o 
  12  11   7        5.41        1.98      6.91 o 
  13  11   7        6.67        4.85      7.29 o 
  14  11   7        6.15       -2.36      6.01 o 
  15  11   7       67.15       68.05      8.67 o 
 -15  12   7       81.18       92.26     11.17 o 
 -14  12   7      158.47      179.79     12.84 o 
 -13  12   7       23.43       30.22      7.07 o 
 -12  12   7      478.65      470.09     18.96 o 
 -11  12   7        5.45       13.50      5.77 o 
 -10  12   7        0.49       -3.86      8.25 o 
  -9  12   7        6.52        6.51      4.62 o 
  -8  12   7       33.76       42.43      6.34 o 
  -7  12   7      535.77      617.45     19.35 o 
  -6  12   7       77.14       73.00     14.69 o 
  -5  12   7      737.74      781.13     24.04 o 
  -4  12   7       74.53       82.05     12.50 o 
  -3  12   7      180.62      180.07     10.88 o 
  -2  12   7      129.16      129.20      9.54 o 
  -1  12   7      172.50      163.33     14.50 o 
   0  12   7      135.02      148.78     10.10 o 
   1  12   7      321.29      301.33     13.40 o 
   2  12   7        1.04       -4.68      6.39 o 
   3  12   7      125.53      136.94     16.63 o 
   4  12   7       51.97       34.18      7.39 o 
   5  12   7        0.10        2.54      5.85 o 
   6  12   7        6.14       10.53      6.56 o 
   7  12   7      298.95      344.22     16.72 o 
   8  12   7        8.33        5.54      6.68 o 
   9  12   7        0.94        2.80      6.39 o 
  10  12   7       27.44       16.83      7.59 o 
  11  12   7        1.34       -6.40      6.40 o 
  12  12   7        3.14       10.24     13.42 o 
  13  12   7        0.44       -5.65      7.13 o 
 -12  13   7      101.73       95.45     18.06 o 
 -11  13   7        0.83        0.91      5.37 o 
 -10  13   7        1.00       -4.90      4.90 o 
  -9  13   7        2.20        4.99      5.60 o 
  -8  13   7       79.19      105.13     27.00 o 
  -7  13   7        1.30        6.74      5.58 o 
  -6  13   7       50.28       50.97     10.07 o 
  -5  13   7        4.36        0.03      5.36 o 
  -4  13   7        0.78        0.95      5.42 o 
  -3  13   7        0.38       -4.89      4.89 o 
  -2  13   7      100.57      123.79     11.10 o 
  -1  13   7      125.08      109.76     10.17 o 
   0  13   7       30.24       26.04      6.89 o 
   1  13   7       44.31       57.24     15.52 o 
   2  13   7      126.52      127.45     10.94 o 
   3  13   7        3.91        0.18      5.84 o 
   4  13   7        0.02       -5.79      5.79 o 
   5  13   7       31.90       19.86      6.95 o 
   6  13   7        6.16       16.82      7.01 o 
   7  13   7       51.30       42.23      8.49 o 
   8  13   7        4.84       -3.10      6.50 o 
   9  13   7        9.90        5.84      7.38 o 
  10  13   7        3.93       -1.35      6.92 o 
  -8  14   7        3.73       10.71      6.21 o 
  -7  14   7       33.24       42.26     12.85 o 
  -6  14   7       65.98       64.66     10.32 o 
  -5  14   7        1.67        5.85      5.99 o 
  -4  14   7        0.17       -0.34      5.53 o 
  -3  14   7        7.05        7.75      5.91 o 
  -2  14   7        1.15       14.84      6.58 o 
  -1  14   7       96.95      120.52     10.80 o 
   0  14   7        0.18       -5.10      5.46 o 
   1  14   7       95.85       94.86     10.08 o 
   2  14   7       38.35       41.92      7.85 o 
   3  14   7       10.24        3.79      6.51 o 
   4  14   7       58.40       57.78     10.70 o 
   5  14   7        5.89       -4.15      6.23 o 
   6  14   7        0.50       -6.13      6.13 o 
 -25   0   8      361.52      388.77     23.45 o 
 -24   0   8       95.05      111.21     14.09 o 
 -23   0   8        7.44        6.87      5.16 o 
 -22   0   8      121.16      135.92     10.84 o 
 -21   0   8       83.24       73.28     13.21 o 
 -20   0   8       18.31       19.98      8.19 o 
 -19   0   8       11.94        7.43      6.61 o 
 -18   0   8      117.41      108.86     13.69 o 
 -17   0   8       71.78       69.62     10.53 o 
 -16   0   8      661.45      629.66     30.80 o 
 -15   0   8     3073.88     3003.56    109.28 o 
 -14   0   8        0.07       -3.24      3.82 o 
 -13   0   8     2162.08     2164.72     79.40 o 
 -12   0   8        0.00       -2.80      2.80 o 
 -11   0   8        0.06       -0.77      2.53 o 
 -10   0   8      902.93       -1.06      1.06 o 
  -8   0   8     2069.22     2351.83     57.92 o 
  -7   0   8       73.55       61.22      3.72 o 
  -6   0   8       20.14       22.84      2.11 o 
  -5   0   8       27.14       30.60      3.29 o 
  -4   0   8       17.66       33.88      6.52 o 
  -3   0   8      355.64      367.80     20.91 o 
  -2   0   8      429.48      397.59     22.22 o 
  -1   0   8     1573.78     1771.65     74.00 o 
   0   0   8      867.49     1008.83     46.00 o 
   1   0   8     7890.87     9006.42    179.10 o 
   2   0   8      103.23       82.90      7.54 o 
   3   0   8     1607.92     1737.98     59.78 o 
   4   0   8        0.41       -0.73      1.88 o 
   5   0   8      148.26      175.79      8.94 o 
   6   0   8      360.04      367.82     14.81 o 
   8   0   8     1922.37     1939.36     49.04 o 
   9   0   8      315.61      363.60     10.95 o 
  10   0   8     1020.24     1017.30     25.66 o 
  11   0   8     1361.34     1373.17     33.13 o 
  12   0   8     1104.94     1100.21     28.31 o 
  13   0   8       71.64       81.62      7.24 o 
  14   0   8      275.56      276.83     12.53 o 
  15   0   8      916.81      934.93     26.58 o 
  16   0   8        4.37       19.94      5.47 o 
  17   0   8      246.32      281.63     26.79 o 
  18   0   8      418.86      383.17     20.04 o 
  19   0   8        5.49        6.12     12.83 o 
  20   0   8       17.02       14.95      8.77 o 
  21   0   8      900.73      919.17     35.61 o 
  22   0   8       97.29      105.77     18.57 o 
  23   0   8        4.68        3.66     14.52 o 
 -25   1   8      122.85      125.20     10.46 o 
 -24   1   8      251.13      229.01     11.67 o 
 -23   1   8        6.18       11.79      3.78 o 
 -22   1   8       11.55       14.29      4.47 o 
 -21   1   8      132.93      124.40     16.93 o 
 -20   1   8       21.51       23.42     13.35 o 
 -19   1   8       22.71       23.32      5.80 o 
 -18   1   8       21.97       18.04      5.19 o 
 -17   1   8      136.99      119.71      9.75 o 
 -16   1   8      108.75       96.53      8.42 o 
 -15   1   8      259.88      231.68     11.37 o 
 -14   1   8       81.18       73.11      6.76 o 
 -13   1   8       91.37       91.37     10.72 o 
 -12   1   8       77.10       72.65      6.01 o 
 -11   1   8      264.21      280.13     10.63 o 
 -10   1   8      108.34        0.02      0.85 o 
  -9   1   8       25.58       13.19      2.99 o 
  -8   1   8       49.01       72.60      3.64 o 
  -7   1   8     1228.14     1330.63     23.84 o 
  -6   1   8      629.47      711.27     13.18 o 
  -5   1   8      142.20      170.37      3.60 o 
  -4   1   8      193.72      240.23      7.50 o 
  -3   1   8     2199.84     2555.66     72.12 o 
  -2   1   8     6537.07     7342.31    196.49 o 
  -1   1   8        8.28        7.50      3.26 o 
   0   1   8      681.86      761.11     15.49 o 
   1   1   8      150.55      183.49      3.65 o 
   2   1   8      358.25      419.02      7.69 o 
   3   1   8     2816.79     3043.09     56.30 o 
   4   1   8       82.40       63.56      4.96 o 
   5   1   8      484.90      513.02     14.21 o 
   6   1   8        8.45        4.93      2.25 o 
   7   1   8       23.72       14.90      3.11 o 
   8   1   8      261.87      228.59      6.22 o 
   9   1   8      359.94      396.52     18.36 o 
  10   1   8     1706.09     1623.31     24.11 o 
  11   1   8     3259.21     3185.34     48.33 o 
  12   1   8      616.43      619.07     13.36 o 
  13   1   8      560.54      542.71     12.52 o 
  14   1   8       36.99       34.78      4.13 o 
  15   1   8        0.25        0.49      2.91 o 
  16   1   8        0.05       -3.01      3.01 o 
  17   1   8      364.54      373.41     13.79 o 
  18   1   8       50.84       48.26      6.50 o 
  19   1   8       90.98       82.88      8.33 o 
  20   1   8       17.96        6.57      5.50 o 
  21   1   8       57.35       39.93      7.37 o 
  22   1   8       42.86       28.64     15.16 o 
  23   1   8       34.88       40.31     11.85 o 
 -25   2   8        5.84        8.78      5.17 o 
 -24   2   8        0.01        1.89      5.73 o 
 -23   2   8      163.02      180.23      9.19 o 
 -22   2   8       79.78       90.60      7.85 o 
 -21   2   8      192.20      207.46     10.66 o 
 -20   2   8      144.93      156.53     12.71 o 
 -19   2   8       67.23       55.25      7.82 o 
 -18   2   8       87.68       87.06      8.86 o 
 -17   2   8      120.22      111.71     13.86 o 
 -16   2   8        0.45        4.83      3.64 o 
 -15   2   8       72.62       79.80     13.02 o 
 -14   2   8      117.35       92.63      7.61 o 
 -13   2   8     1166.19     1077.07     31.19 o 
 -12   2   8       61.21       62.47      5.74 o 
 -11   2   8      188.81      174.51      9.91 o 
 -10   2   8       10.39       15.39      4.36 o 
  -9   2   8       14.18       -0.74      0.74 o 
  -8   2   8       27.17       25.72      4.16 o 
  -7   2   8      693.20      667.02     15.13 o 
  -6   2   8      498.88      652.07     12.70 o 
  -5   2   8        7.23        3.24      0.95 o 
  -4   2   8      979.13     1083.65     17.83 o 
  -3   2   8     1755.62     2070.91     43.61 o 
  -2   2   8     4091.48     4485.41     91.14 o 
  -1   2   8      356.00      362.11      6.41 o 
   0   2   8       39.80       27.47      2.31 o 
   1   2   8      311.83      363.95      8.12 o 
   2   2   8       26.45       27.20      2.63 o 
   3   2   8      415.49      482.19     14.07 o 
   4   2   8        5.37        3.73      1.36 o 
   5   2   8       92.06      101.45      5.50 o 
   6   2   8      547.04      534.82     13.75 o 
   7   2   8      553.86      648.26     13.72 o 
   8   2   8      627.31      641.97     12.32 o 
   9   2   8       10.80       11.94      2.38 o 
  10   2   8     1008.33     1027.40     18.42 o 
  11   2   8     1147.77     1056.17     17.39 o 
  12   2   8      316.31      319.96      8.17 o 
  13   2   8      244.90      224.97      9.19 o 
  14   2   8       49.13       39.46      4.58 o 
  15   2   8        0.13        2.43      2.96 o 
  16   2   8      106.70      104.39      7.10 o 
  17   2   8       26.12       27.08      5.54 o 
  18   2   8       36.11       37.30      6.36 o 
  19   2   8        9.19        2.38      4.84 o 
  20   2   8        1.04       -3.28      4.77 o 
  21   2   8       46.05       49.07      8.89 o 
  22   2   8        3.33        5.58      9.73 o 
  23   2   8        1.93       -7.41     10.11 o 
 -24   3   8      164.27      188.07     12.40 o 
 -23   3   8       33.46       51.30      6.73 o 
 -22   3   8       56.30       56.93      6.68 o 
 -21   3   8       64.27       63.17      6.63 o 
 -20   3   8       47.33       53.22      7.51 o 
 -19   3   8        2.74        2.51      4.49 o 
 -18   3   8       20.25       18.34      6.76 o 
 -17   3   8        3.49        5.02      4.21 o 
 -16   3   8      136.19      117.46      9.76 o 
 -15   3   8      557.59      539.65     19.80 o 
 -14   3   8       50.75       43.33      5.78 o 
 -13   3   8      496.38      486.69     18.88 o 
 -12   3   8      662.02      704.17     33.05 o 
 -11   3   8      563.75      574.54     18.67 o 
 -10   3   8     1138.02     1252.69     34.19 o 
  -9   3   8       27.93       19.47      4.85 o 
  -8   3   8     1902.99       -0.10      1.32 o 
  -7   3   8       48.53       58.58      6.22 o 
  -6   3   8     1565.74     1696.41     42.82 o 
  -5   3   8      424.97      440.63     10.94 o 
  -4   3   8     1927.66     2215.42     36.42 o 
  -3   3   8      466.79      566.17     10.93 o 
  -2   3   8     3579.73     3928.37     68.57 o 
  -1   3   8      939.84     1071.84     22.71 o 
   0   3   8     1987.36     2104.66     34.93 o 
   1   3   8        1.30        3.16      1.43 o 
   2   3   8     1166.26     1140.03     23.59 o 
   3   3   8      163.31      181.26      9.74 o 
   4   3   8       78.13       87.84      6.09 o 
   5   3   8       27.37       48.08      6.90 o 
   6   3   8      655.52      685.36     14.25 o 
   7   3   8       73.24       74.98      4.61 o 
   8   3   8       85.50       77.66      4.20 o 
   9   3   8      635.01      600.58     12.28 o 
  10   3   8      828.21      738.34     14.55 o 
  11   3   8      884.35      768.35     15.30 o 
  12   3   8      216.88      212.93      7.22 o 
  13   3   8      143.65      143.13      6.86 o 
  14   3   8      433.90      414.61     11.15 o 
  15   3   8      155.75      170.34      8.24 o 
  16   3   8       52.71       60.30      6.04 o 
  17   3   8        6.00        2.74      4.17 o 
  18   3   8        0.09        3.12      4.67 o 
  19   3   8       68.25       65.43      7.67 o 
  20   3   8       21.60       35.82      6.95 o 
  21   3   8       19.41       14.88      7.36 o 
  22   3   8        0.40       -8.47     14.49 o 
  23   3   8       26.73       30.47     11.37 o 
 -24   4   8        8.29       10.36      5.34 o 
 -23   4   8      102.24      112.95      8.46 o 
 -22   4   8        1.92        8.69      3.78 o 
 -21   4   8      103.00      110.61      8.53 o 
 -20   4   8       22.27       16.72      7.34 o 
 -19   4   8      374.11      363.28     13.20 o 
 -18   4   8       35.60       47.25      7.86 o 
 -17   4   8      591.03      575.10     22.50 o 
 -16   4   8      242.70      232.65     18.88 o 
 -15   4   8      445.66      447.74     17.99 o 
 -14   4   8      145.13      136.21      9.93 o 
 -13   4   8      246.09      269.57     12.52 o 
 -12   4   8      223.90      207.32     10.62 o 
 -11   4   8     4369.78     4267.85    105.96 o 
 -10   4   8      225.61      229.86     10.47 o 
  -9   4   8      852.80      836.83     29.18 o 
  -8   4   8      117.75      124.88     10.41 o 
  -5   4   8      159.92      185.24     11.28 o 
  -4   4   8      914.51      895.78     32.39 o 
  -3   4   8     1582.67     1803.06     38.64 o 
  -2   4   8       19.32       18.65      2.03 o 
  -1   4   8       18.05       17.39      2.36 o 
   0   4   8       35.09       31.78      2.98 o 
   1   4   8        0.01        1.40      1.35 o 
   2   4   8        0.65        0.23      1.59 o 
   3   4   8      576.89      590.46     17.22 o 
   4   4   8        0.22        2.68      1.87 o 
   5   4   8     1512.12     1527.30     27.29 o 
   6   4   8        6.65       11.35      2.54 o 
   7   4   8       13.87       16.86      2.95 o 
   8   4   8      189.08      189.99      6.26 o 
   9   4   8       28.09       26.92      3.17 o 
  10   4   8      210.53      202.70      7.10 o 
  11   4   8     1060.75      914.64     17.52 o 
  12   4   8        1.05        2.19      2.56 o 
  13   4   8       52.08       38.84      3.80 o 
  14   4   8       15.39       12.70      3.18 o 
  15   4   8      196.77      189.67     11.88 o 
  16   4   8       42.15       43.61      6.14 o 
  17   4   8        0.05        2.82      4.63 o 
  18   4   8       17.80       24.15      7.44 o 
  19   4   8       90.27       91.09     11.30 o 
  20   4   8      210.70      218.42     17.43 o 
  21   4   8      103.11      101.83     12.94 o 
  22   4   8        0.36       -5.13      9.60 o 
 -24   5   8        6.84        8.82      5.15 o 
 -23   5   8        1.14       -1.00      4.06 o 
 -22   5   8       96.91       96.82      7.96 o 
 -21   5   8      190.83      194.03     11.06 o 
 -20   5   8       42.16       39.37      5.78 o 
 -19   5   8        2.47        3.60      4.21 o 
 -18   5   8        8.76       16.20      4.17 o 
 -17   5   8        8.14       10.10      3.74 o 
 -16   5   8       58.74       81.23     10.75 o 
 -15   5   8      148.78      135.73     14.76 o 
 -14   5   8     1190.87     1189.00     36.32 o 
 -13   5   8      154.06      147.73     14.61 o 
 -12   5   8       35.58       35.89      5.61 o 
 -11   5   8      160.00      146.84      9.60 o 
 -10   5   8       22.74       23.11      4.77 o 
  -9   5   8      106.59      120.07      8.71 o 
  -8   5   8      652.47      653.61     21.32 o 
  -7   5   8      231.60      214.06     10.09 o 
  -6   5   8      223.81      120.12     10.17 o 
  -5   5   8       56.43       41.98      7.20 o 
  -4   5   8       72.48       54.21      8.02 o 
  -3   5   8      115.63       99.50     10.60 o 
  -2   5   8      220.63      207.57      9.79 o 
  -1   5   8        4.36        8.62      3.88 o 
   0   5   8       42.09       35.56      4.99 o 
   1   5   8      160.57      155.83      7.50 o 
   2   5   8      154.81      134.62      7.81 o 
   3   5   8      654.78      664.25     14.10 o 
   4   5   8      265.08      284.31     15.06 o 
   5   5   8      639.74      617.77     15.30 o 
   6   5   8      309.62      368.25     10.02 o 
   7   5   8      101.35      133.58      9.14 o 
   8   5   8      357.33      322.36      8.51 o 
   9   5   8      223.86      170.45      6.60 o 
  10   5   8      321.86      286.44      8.48 o 
  11   5   8      106.30       85.06      5.31 o 
  12   5   8        0.01       -1.74      2.59 o 
  13   5   8        0.26        2.03      2.84 o 
  14   5   8        0.18       -2.83      2.83 o 
  15   5   8      274.57      284.28     10.82 o 
  16   5   8       15.25       28.47      5.74 o 
  17   5   8        9.61        7.37      5.27 o 
  18   5   8        8.16       11.84      5.77 o 
  19   5   8        2.75       -5.65      5.65 o 
  20   5   8       42.93       23.93      9.75 o 
  21   5   8       22.59       16.96      9.94 o 
  22   5   8       77.60       90.06     12.98 o 
 -23   6   8       45.69       56.64      7.87 o 
 -22   6   8        1.81       -3.93      3.93 o 
 -21   6   8        0.04       -3.51      3.51 o 
 -20   6   8       29.74       32.53      5.78 o 
 -19   6   8      246.94      239.74     11.87 o 
 -18   6   8        7.36        1.80      4.40 o 
 -17   6   8        3.17        6.96      3.83 o 
 -16   6   8      199.64      173.64      9.41 o 
 -15   6   8       31.68       39.51      4.95 o 
 -14   6   8        0.00       -2.81      2.81 o 
 -13   6   8      185.19      207.52     12.97 o 
 -12   6   8       27.80       23.58      6.21 o 
 -11   6   8       97.82      101.20      8.75 o 
 -10   6   8       50.42       42.17      5.94 o 
  -9   6   8       85.20       75.38      7.48 o 
  -8   6   8      677.37      648.91     22.16 o 
  -7   6   8       65.02       73.81      7.17 o 
  -6   6   8       35.60       32.58      4.30 o 
  -5   6   8        8.06       12.22      3.19 o 
  -4   6   8      197.93      192.44     10.31 o 
  -3   6   8       92.18       84.92      9.24 o 
  -2   6   8      235.82      211.53     11.05 o 
  -1   6   8      277.77      328.23     11.60 o 
   0   6   8      253.93      238.01     10.08 o 
   1   6   8        4.49        1.20      2.00 o 
   2   6   8      382.11      408.06     10.31 o 
   3   6   8       32.48       32.94      3.48 o 
   4   6   8      949.54      953.91     19.15 o 
   5   6   8     1337.83     1340.30     25.39 o 
   6   6   8     1216.08     1175.25     23.01 o 
   7   6   8       88.06       95.67      5.02 o 
   8   6   8      640.59      636.92     13.37 o 
   9   6   8       98.91       87.49      5.25 o 
  10   6   8       59.91       70.06      4.97 o 
  11   6   8        0.97        1.07      2.58 o 
  12   6   8        2.95       -0.46      2.83 o 
  13   6   8       16.14       14.68      4.00 o 
  14   6   8        3.57        1.04      3.15 o 
  15   6   8        0.21        0.94      5.50 o 
  16   6   8       36.35       37.87      9.01 o 
  17   6   8        1.94        8.00      6.24 o 
  18   6   8      234.71      214.44     16.29 o 
  19   6   8      273.08      313.03     23.66 o 
  20   6   8      213.36      216.45     16.80 o 
  21   6   8       84.35       92.59     13.04 o 
 -22   7   8        2.88        1.52      5.01 o 
 -21   7   8      229.54      248.68     19.85 o 
 -20   7   8        0.79       -1.19      3.85 o 
 -19   7   8       47.93       55.52      8.29 o 
 -18   7   8      291.88      305.36     12.86 o 
 -17   7   8        1.92        5.69      3.97 o 
 -16   7   8      142.97      135.97      8.89 o 
 -15   7   8       20.19       23.42      4.58 o 
 -14   7   8        6.34        1.88      3.41 o 
 -13   7   8        4.96        2.81      3.14 o 
 -12   7   8       32.98       37.11      4.79 o 
 -11   7   8      125.43      131.62     11.60 o 
 -10   7   8      132.46      122.01      9.41 o 
  -9   7   8       58.43       60.93      5.46 o 
  -8   7   8      309.42      290.82     10.32 o 
  -7   7   8      208.75      181.00      7.28 o 
  -6   7   8       13.76       18.12      3.31 o 
  -5   7   8      107.44       74.14      5.86 o 
  -4   7   8       10.83       17.38      3.66 o 
  -3   7   8      423.19      376.23     12.44 o 
  -2   7   8        4.48        1.74      3.07 o 
  -1   7   8      407.55      392.85     21.67 o 
   0   7   8      401.60      325.77     10.52 o 
   1   7   8       55.67       53.75      5.00 o 
   2   7   8       51.28       32.56      5.04 o 
   3   7   8      321.38      290.06     15.08 o 
   4   7   8       54.31       55.95      4.58 o 
   5   7   8       47.53       49.60      4.50 o 
   6   7   8      406.80      437.09     10.44 o 
   7   7   8      127.53      101.58      5.51 o 
   8   7   8      189.69      173.19      7.23 o 
   9   7   8        0.92        0.27      2.67 o 
  10   7   8      104.79      119.53      6.48 o 
  11   7   8       89.63       78.77      5.58 o 
  12   7   8       54.07       39.35      4.95 o 
  13   7   8      137.66      126.73      7.64 o 
  14   7   8      113.55      114.02      9.41 o 
  15   7   8       72.24       66.63      6.98 o 
  16   7   8       56.73       49.65      8.19 o 
  17   7   8      375.82      364.30     16.29 o 
  18   7   8       87.55      105.35     12.48 o 
  19   7   8        6.89        5.11     10.43 o 
  20   7   8       22.99       30.11     10.84 o 
 -21   8   8      135.76      153.71     11.91 o 
 -20   8   8        5.65        6.38      4.66 o 
 -19   8   8       68.58       67.92      6.98 o 
 -18   8   8        0.55        1.43      4.90 o 
 -17   8   8       47.31       61.63      8.47 o 
 -16   8   8       86.93       82.67      7.56 o 
 -15   8   8        8.74        5.21      3.88 o 
 -14   8   8      139.05      128.69     11.16 o 
 -13   8   8        4.33        1.84      3.52 o 
 -12   8   8      598.01      641.24     18.66 o 
 -11   8   8      110.75      112.92      7.01 o 
 -10   8   8       29.61       29.94      4.08 o 
  -9   8   8        1.62        0.51      2.82 o 
  -8   8   8      177.57      139.11      9.81 o 
  -7   8   8      178.39      163.10      9.04 o 
  -6   8   8      119.73      119.34      7.71 o 
  -5   8   8        1.10        0.23      3.17 o 
  -4   8   8      443.08      379.63     13.10 o 
  -3   8   8      149.92      125.06      8.08 o 
  -2   8   8        2.19       -3.30      3.30 o 
  -1   8   8       31.13       16.90      4.33 o 
   0   8   8      561.27      459.56     15.01 o 
   1   8   8       83.41       83.41      6.15 o 
   2   8   8       62.41       63.00      7.47 o 
   3   8   8      159.54      119.69     11.42 o 
   4   8   8        7.68       12.71      5.20 o 
   5   8   8       30.76       17.37      3.52 o 
   6   8   8        1.18       -0.49      2.89 o 
   7   8   8      807.61      778.39     15.93 o 
   8   8   8        1.99        0.90      2.82 o 
   9   8   8       17.27       12.49      3.32 o 
  10   8   8       19.09       19.43      3.96 o 
  11   8   8       46.94       46.35      5.90 o 
  12   8   8      111.46       97.09      7.60 o 
  13   8   8       31.95       25.89      6.02 o 
  14   8   8       99.14      105.01     14.38 o 
  15   8   8       55.84       50.39      7.37 o 
  16   8   8       95.21       74.29      9.19 o 
  17   8   8       57.05       58.94     11.10 o 
  18   8   8       22.05       19.89      9.71 o 
  19   8   8       54.15       29.73     10.72 o 
 -20   9   8        1.71       18.09      6.07 o 
 -19   9   8        3.71       15.06      5.16 o 
 -18   9   8       16.03       13.10      4.89 o 
 -17   9   8       23.54       32.24     11.25 o 
 -16   9   8       21.49       28.96      5.96 o 
 -15   9   8        0.77       -4.23      4.65 o 
 -14   9   8      277.84      287.47     14.14 o 
 -13   9   8       79.13       83.42      6.84 o 
 -12   9   8      245.16      243.40     10.26 o 
 -11   9   8       12.66       13.73      4.01 o 
 -10   9   8       29.44       33.15      5.26 o 
  -9   9   8        7.05       10.88      4.11 o 
  -8   9   8       39.87       39.84      5.44 o 
  -7   9   8       79.10       92.44      7.40 o 
  -6   9   8       18.77       12.12      4.09 o 
  -5   9   8       15.26       18.25      4.48 o 
  -4   9   8      242.63      232.10     10.68 o 
  -3   9   8      146.30      142.94      9.11 o 
  -2   9   8      220.27      173.11     13.79 o 
  -1   9   8        3.18        6.06      4.45 o 
   0   9   8        0.02        6.66      5.12 o 
   1   9   8      194.01      197.91     10.97 o 
   2   9   8       37.90       43.98      6.20 o 
   3   9   8      339.28      340.58     11.67 o 
   4   9   8      238.65      231.58      8.86 o 
   5   9   8        9.23        4.35      3.20 o 
   6   9   8      185.19      180.74      8.26 o 
   7   9   8      225.72      239.76      9.58 o 
   8   9   8        1.26        2.10      4.53 o 
   9   9   8      667.27      640.03     19.84 o 
  10   9   8       69.11       64.05      7.68 o 
  11   9   8       97.73       98.85      7.76 o 
  12   9   8      114.54      106.59      9.18 o 
  13   9   8       19.19       22.62     10.94 o 
  14   9   8       86.92       85.67      9.03 o 
  15   9   8       24.32       28.66      6.10 o 
  16   9   8       30.87       29.87      8.33 o 
  17   9   8       11.43       18.19      9.77 o 
  18   9   8      115.88      108.40     13.04 o 
 -18  10   8        6.06        5.06      5.44 o 
 -17  10   8       21.27       19.35      4.92 o 
 -16  10   8       15.79       11.87      4.48 o 
 -15  10   8       12.53        8.73      4.21 o 
 -14  10   8       50.85       39.92      6.47 o 
 -13  10   8       26.53       34.73      7.22 o 
 -12  10   8      149.98      143.11     11.65 o 
 -11  10   8        0.53       -2.53      3.81 o 
 -10  10   8      196.43      219.75     11.48 o 
  -9  10   8        0.15       -2.23      3.75 o 
  -8  10   8        1.69       11.93      6.05 o 
  -7  10   8        9.75       12.43      4.46 o 
  -6  10   8       89.14       78.00      9.78 o 
  -5  10   8      243.05      233.91     16.65 o 
  -4  10   8      321.63      305.35     12.88 o 
  -3  10   8       41.99       40.94      7.85 o 
  -2  10   8       16.85       23.58      5.49 o 
  -1  10   8      132.68      138.80      9.59 o 
   0  10   8      104.04       80.95      7.91 o 
   1  10   8        5.10        9.15      3.84 o 
   2  10   8        0.36       -0.66      3.42 o 
   3  10   8       72.00       72.46      6.24 o 
   4  10   8       47.93       54.08      6.53 o 
   5  10   8       12.37       13.98      5.04 o 
   6  10   8       24.26       32.78      6.04 o 
   7  10   8       64.32       58.20      7.25 o 
   8  10   8       83.70       92.54      8.63 o 
   9  10   8      285.04      286.55     13.55 o 
  10  10   8        0.04        1.49      9.38 o 
  11  10   8        3.45        9.24      7.03 o 
  12  10   8       88.57       70.05     11.58 o 
  13  10   8       29.88       27.97     15.44 o 
  14  10   8      239.34      246.71     16.55 o 
  15  10   8      216.47      257.18     13.88 o 
  16  10   8        0.22        6.76      6.70 o 
 -16  11   8        0.00       -0.75      5.05 o 
 -15  11   8       23.60       27.04      5.99 o 
 -14  11   8      209.12      206.67     11.87 o 
 -13  11   8       22.61       21.12      5.36 o 
 -12  11   8      241.74      258.99     15.45 o 
 -11  11   8        4.40        2.60      4.48 o 
 -10  11   8       21.52       14.76     12.40 o 
  -9  11   8       10.41       18.39      6.48 o 
  -8  11   8       13.88        5.02      5.73 o 
  -7  11   8      142.61      149.30     12.02 o 
  -6  11   8       24.59       24.90      6.82 o 
  -5  11   8       24.55       31.20      9.39 o 
  -4  11   8      280.27      293.63     12.50 o 
  -3  11   8      379.80      415.70     14.87 o 
  -2  11   8       55.87       66.23      8.07 o 
  -1  11   8       11.02        9.33      4.90 o 
   0  11   8      106.88      108.93      9.07 o 
   1  11   8      106.08      109.25      8.54 o 
   2  11   8        1.32        0.91      4.54 o 
   3  11   8        0.86        2.14      5.32 o 
   4  11   8       24.66       30.02      6.03 o 
   5  11   8       36.23       35.58      6.38 o 
   6  11   8       30.41       25.36      6.12 o 
   7  11   8      229.44      212.55     12.37 o 
   8  11   8       11.02       16.68      7.07 o 
   9  11   8      352.17      375.58     32.53 o 
  10  11   8       15.77       18.10      7.58 o 
  11  11   8        7.81        6.84      7.28 o 
  12  11   8       16.92       24.70      9.60 o 
  13  11   8        0.01       -0.05      7.62 o 
  14  11   8       13.32       14.13     12.44 o 
  15  11   8        2.85       16.74     12.90 o 
 -14  12   8       71.66       84.94      9.63 o 
 -13  12   8       75.15       86.00     14.43 o 
 -12  12   8      111.90      108.54      9.01 o 
 -11  12   8        0.01       -4.36      4.36 o 
 -10  12   8        5.39       10.11      5.18 o 
  -9  12   8        0.65        3.29      4.77 o 
  -8  12   8      298.87      320.10     13.75 o 
  -7  12   8       51.10       55.74      6.97 o 
  -6  12   8       60.39       72.69      7.62 o 
  -5  12   8       55.10       69.91      7.57 o 
  -4  12   8       52.84       73.52      7.72 o 
  -3  12   8       17.83        8.28      5.66 o 
  -2  12   8        0.37        3.34      4.83 o 
  -1  12   8       16.87        6.89      5.12 o 
   0  12   8      117.76      141.17     10.00 o 
   1  12   8        2.68        0.08      4.92 o 
   2  12   8        4.79        5.63      5.11 o 
   3  12   8       15.25       11.24      5.58 o 
   4  12   8      132.98      123.87      9.90 o 
   5  12   8       11.25       18.33      9.18 o 
   6  12   8        0.68        8.85      6.90 o 
   7  12   8       25.48       27.36      7.84 o 
   8  12   8       12.52       28.89      7.89 o 
   9  12   8       56.47       63.25      9.71 o 
  10  12   8        0.01       -4.45      7.02 o 
  11  12   8       60.86       72.18     10.55 o 
  12  12   8      123.01      142.59     13.10 o 
 -11  13   8        0.36       -4.42      5.48 o 
 -10  13   8       78.65       91.15     13.87 o 
  -9  13   8        2.69        5.37      5.76 o 
  -8  13   8      160.84      191.68     21.29 o 
  -7  13   8        7.27        6.57      9.40 o 
  -6  13   8       70.24       64.30      8.67 o 
  -5  13   8       12.73       19.25      6.75 o 
  -4  13   8       26.06       31.87      7.15 o 
  -3  13   8       43.95       31.12      7.23 o 
  -2  13   8      177.75      163.66     12.39 o 
  -1  13   8        4.40        0.55      5.87 o 
   0  13   8       93.94       88.72      9.85 o 
   1  13   8      130.10      123.36     11.07 o 
   2  13   8        0.23        2.67     10.76 o 
   3  13   8       11.46       11.99      6.63 o 
   4  13   8        0.58        0.83      6.04 o 
   5  13   8        1.36       11.20      7.02 o 
   6  13   8       68.24       76.32     10.03 o 
   7  13   8       24.71       30.78      8.49 o 
   8  13   8       19.06       22.09      7.92 o 
   9  13   8        4.06        5.21      7.30 o 
  -6  14   8        0.74       16.11      6.63 o 
  -5  14   8        7.77       -5.24      5.24 o 
  -4  14   8       29.42       29.01      7.42 o 
  -3  14   8       47.22       56.75      8.62 o 
  -2  14   8        2.51       -0.36      8.96 o 
  -1  14   8       61.67       76.79      9.29 o 
   0  14   8       48.60       50.66      8.77 o 
   1  14   8       27.43       29.20     17.39 o 
   2  14   8       16.18       38.59      8.03 o 
   3  14   8       27.91       31.13      8.16 o 
   4  14   8        1.98       -1.33     16.88 o 
   5  14   8       60.49       72.01      9.58 o 
 -25   1   9        6.73        8.07      6.60 o 
 -24   1   9       60.33       59.14     10.06 o 
 -23   1   9       10.85       11.01      6.34 o 
 -22   1   9      127.91      113.16     11.60 o 
 -21   1   9        7.49        6.56      5.46 o 
 -20   1   9       15.55       18.62      6.29 o 
 -19   1   9       39.73       48.93      7.28 o 
 -18   1   9        1.30        1.04      5.04 o 
 -17   1   9      150.77      169.73     10.97 o 
 -16   1   9       36.65       36.27      5.54 o 
 -15   1   9      223.50      211.09     10.80 o 
 -14   1   9       11.24        6.28      3.60 o 
 -13   1   9     1070.17     1042.66     29.98 o 
 -12   1   9      278.01      319.70     12.12 o 
 -11   1   9      234.78      221.45     10.12 o 
 -10   1   9     1450.39     1372.14     81.28 o 
  -9   1   9        1.66        3.88      1.90 o 
  -8   1   9       26.71       27.62      2.86 o 
  -7   1   9      238.62      221.55      5.42 o 
  -6   1   9     1532.51     1690.36     29.25 o 
  -5   1   9        4.49        8.58      1.49 o 
  -4   1   9       20.80       30.56      1.78 o 
  -3   1   9     1466.37     1672.06     49.95 o 
  -2   1   9      576.30      664.11     23.64 o 
  -1   1   9      375.30      413.66     21.94 o 
   0   1   9     1066.24     1203.40     23.56 o 
   1   1   9     2528.71     2922.72     39.53 o 
   2   1   9      541.43      553.57      9.81 o 
   3   1   9     3004.36     3280.00     53.35 o 
   4   1   9     1295.74     1485.36     35.57 o 
   5   1   9       29.71        8.16     12.27 o 
   6   1   9     1342.10     1384.76     47.62 o 
   7   1   9        3.69        0.48      2.02 o 
   8   1   9        1.24       -0.08      2.30 o 
   9   1   9      413.01      455.17     13.55 o 
  10   1   9     1191.37     1191.83     18.83 o 
  11   1   9      480.26      480.27     10.08 o 
  12   1   9       68.36       67.28      4.86 o 
  13   1   9        8.19        5.80      2.92 o 
  14   1   9       17.83       16.47      3.56 o 
  15   1   9        5.34        3.30      3.08 o 
  16   1   9       72.31       78.54      6.67 o 
  17   1   9       30.12       30.90      5.82 o 
  18   1   9      160.43      179.11     11.11 o 
  19   1   9       89.57       79.58      8.47 o 
  20   1   9       67.86       58.98      8.15 o 
  21   1   9       17.39       11.74      9.57 o 
  22   1   9        5.96       -0.97      9.30 o 
  23   1   9       16.76       12.16     15.51 o 
 -25   2   9       89.38       99.80      9.50 o 
 -24   2   9      127.03      123.94      9.75 o 
 -23   2   9       33.72       31.74      7.86 o 
 -22   2   9        9.19        0.29      5.33 o 
 -21   2   9       24.72       23.20      6.53 o 
 -20   2   9       54.38       48.99      7.87 o 
 -19   2   9        2.52        5.98      4.57 o 
 -18   2   9       59.18       59.39      7.57 o 
 -17   2   9        4.30        3.34      4.78 o 
 -16   2   9        6.00        4.53      3.72 o 
 -15   2   9        0.31       -1.65      3.11 o 
 -14   2   9      102.43       91.26      7.57 o 
 -13   2   9       52.03       48.58      7.33 o 
 -12   2   9      306.79      293.30     20.43 o 
 -11   2   9       13.80        4.82      2.58 o 
 -10   2   9      237.66      281.61     11.93 o 
  -9   2   9     1032.85     1079.03     40.64 o 
  -8   2   9      390.27      416.40     78.95 o 
  -7   2   9       14.69       19.39      2.06 o 
  -6   2   9      833.36      905.66     16.83 o 
  -5   2   9      602.90      601.83     10.61 o 
  -4   2   9      427.06      525.64     11.88 o 
  -3   2   9      786.00      867.34     17.82 o 
  -2   2   9     1164.27     1245.77     24.56 o 
  -1   2   9       83.39      112.54      4.64 o 
   0   2   9       43.39       55.80      2.22 o 
   1   2   9      114.38      118.83      5.85 o 
   2   2   9     2817.85     2802.77     50.07 o 
   3   2   9       48.51       69.88      4.36 o 
   5   2   9       76.14       80.51      7.15 o 
   6   2   9       45.32       38.37      3.87 o 
   7   2   9      449.20      445.31     12.74 o 
   8   2   9      216.61      175.81      8.05 o 
   9   2   9      231.74      232.66      9.95 o 
  10   2   9      588.64      531.08     13.26 o 
  11   2   9      190.66      194.76      7.18 o 
  12   2   9      200.77      183.99      6.72 o 
  13   2   9       65.95       62.82      4.93 o 
  14   2   9       87.87       97.40      6.09 o 
  15   2   9       44.15       36.23      4.55 o 
  16   2   9       78.60       75.55      6.01 o 
  17   2   9        0.58        2.55      4.45 o 
  18   2   9       24.01       17.73      5.83 o 
  19   2   9       65.53       55.68      7.64 o 
  20   2   9      357.65      334.14     14.82 o 
  21   2   9       34.67       55.14     10.98 o 
  22   2   9       21.70       19.77     10.58 o 
 -24   3   9       38.96       45.16      7.99 o 
 -23   3   9        0.06        1.89      4.30 o 
 -22   3   9      109.69       96.64     11.37 o 
 -21   3   9        0.39        1.29      4.98 o 
 -20   3   9      117.29      136.02     12.43 o 
 -19   3   9        4.36       -4.11      4.11 o 
 -18   3   9       94.90       89.95      9.27 o 
 -17   3   9       16.00       12.35      4.89 o 
 -16   3   9      367.78      391.45     24.05 o 
 -15   3   9      142.39      137.64      9.96 o 
 -14   3   9      386.86      398.88     15.72 o 
 -13   3   9     1229.00     1253.12     35.74 o 
 -12   3   9      279.36      252.01     11.30 o 
 -11   3   9     2336.01     2445.16     62.58 o 
 -10   3   9        8.93       15.78      3.31 o 
  -9   3   9      145.30      148.02      7.24 o 
  -8   3   9     2202.77     2176.55     77.21 o 
  -7   3   9       16.15       10.17      3.38 o 
  -6   3   9      184.10      193.93      8.47 o 
  -5   3   9     1077.12     1046.85     43.23 o 
  -4   3   9     3722.82     4180.04     65.39 o 
  -3   3   9      177.08      140.61      4.59 o 
  -2   3   9      159.02      220.09      5.05 o 
  -1   3   9      404.93      374.37      9.58 o 
   0   3   9      401.67      431.02     11.64 o 
   1   3   9       30.26       47.37      7.08 o 
   2   3   9      475.16      414.17     25.35 o 
   3   3   9      126.98      150.09     17.21 o 
   4   3   9       12.76       19.09      3.42 o 
   5   3   9        3.06        5.68      1.96 o 
   6   3   9      180.02      192.81      7.75 o 
   7   3   9       30.48       23.54      3.62 o 
   8   3   9      126.06      119.37      6.78 o 
   9   3   9     1012.51     1031.90     20.95 o 
  10   3   9      577.46      546.01     14.80 o 
  11   3   9      312.13      280.68      8.33 o 
  12   3   9       51.88       53.54      4.48 o 
  13   3   9       98.74       67.62      4.50 o 
  14   3   9      181.22      186.54     11.20 o 
  15   3   9        0.01       -1.22      3.12 o 
  16   3   9      156.48      144.03      8.59 o 
  17   3   9       35.01       38.33      7.87 o 
  18   3   9      128.19      127.50     11.31 o 
  19   3   9        2.91        0.87      5.30 o 
  20   3   9       58.09       51.91      9.17 o 
  21   3   9      103.40      113.91     27.46 o 
  22   3   9       15.66       25.94     10.96 o 
 -24   4   9       16.56       19.58      6.68 o 
 -23   4   9        0.05        3.43      6.41 o 
 -22   4   9        0.45       -0.19      4.07 o 
 -21   4   9       38.16       43.26      8.09 o 
 -20   4   9       49.75       49.54     11.12 o 
 -19   4   9       36.88       47.66      7.72 o 
 -18   4   9      182.19      201.34     13.20 o 
 -17   4   9        1.65        0.18      4.10 o 
 -16   4   9       22.60       26.41      5.81 o 
 -15   4   9       68.13       52.44      6.80 o 
 -14   4   9      147.40      136.27      9.98 o 
 -13   4   9       14.37       22.87      4.78 o 
 -12   4   9       34.13       35.06      8.62 o 
 -11   4   9     6283.62     6230.72    151.77 o 
 -10   4   9     1833.22     1850.20     49.13 o 
  -9   4   9       33.82       42.47      7.86 o 
  -8   4   9       36.76       54.04      5.18 o 
  -7   4   9      622.85      600.08     18.80 o 
  -6   4   9     1738.67     1831.89     66.80 o 
  -4   4   9     1412.16     1378.89     37.68 o 
  -2   4   9       58.61       18.07     12.54 o 
  -1   4   9       56.60       55.72      8.97 o 
   0   4   9      477.01      501.41     22.47 o 
   1   4   9       15.35        3.01      2.43 o 
   2   4   9      226.04      245.65      9.87 o 
   3   4   9      515.49      529.39     16.36 o 
   4   4   9      510.54      453.53     13.78 o 
   5   4   9      659.32      650.04     16.51 o 
   6   4   9     1328.24     1368.80     29.62 o 
   7   4   9     1173.43     1260.66     24.11 o 
   8   4   9     1418.65     1327.16     30.75 o 
   9   4   9      140.02      153.43      7.38 o 
  10   4   9      263.23      308.41      8.66 o 
  11   4   9      318.33      290.78     13.11 o 
  12   4   9      234.05      230.15     12.74 o 
  13   4   9        1.72        3.72      2.75 o 
  14   4   9      260.66      253.02      8.39 o 
  15   4   9      150.84      174.65      8.45 o 
  16   4   9       13.05       12.28      4.39 o 
  17   4   9       13.67        1.36      5.20 o 
  18   4   9      103.31      115.19     12.05 o 
  19   4   9        2.61        3.31      6.83 o 
  20   4   9        0.02       -1.59      6.58 o 
  21   4   9       10.37        6.61     10.30 o 
  22   4   9       38.83       40.16     13.23 o 
 -23   5   9      219.25      226.66     14.74 o 
 -22   5   9       18.63       22.20      5.50 o 
 -21   5   9       34.34       30.44      5.61 o 
 -20   5   9       65.96       56.55     10.39 o 
 -19   5   9        1.60       -3.77      4.34 o 
 -18   5   9       22.41       18.99      6.12 o 
 -17   5   9      654.00      610.50     44.83 o 
 -16   5   9       69.68       83.77      8.91 o 
 -15   5   9      259.70      243.58     14.95 o 
 -14   5   9      525.46      514.89     20.00 o 
 -13   5   9       21.85       29.56      9.14 o 
 -12   5   9      250.15      238.88     12.00 o 
 -11   5   9      314.85      327.74     17.98 o 
 -10   5   9     1539.61     1383.98     39.29 o 
  -9   5   9     1893.85     1965.63     52.65 o 
  -8   5   9      212.31      253.31     21.12 o 
  -7   5   9     1390.19     1354.18     37.85 o 
  -6   5   9      141.53      162.12      8.81 o 
  -5   5   9      161.92      183.79      9.30 o 
  -4   5   9       69.41       59.69      4.78 o 
  -3   5   9      169.78      168.11     17.48 o 
  -2   5   9      881.58      845.22     28.08 o 
  -1   5   9        6.04        0.21      1.49 o 
   0   5   9       51.77       48.61      5.37 o 
   1   5   9       30.41       17.05      4.66 o 
   2   5   9      304.88      312.47      9.93 o 
   3   5   9     3023.35     3024.93     73.04 o 
   4   5   9       90.59       81.72      5.76 o 
   5   5   9      271.54      315.61     10.22 o 
   6   5   9       13.07       11.72      2.92 o 
   7   5   9       40.20       37.27      4.06 o 
   8   5   9       37.55       43.07      4.30 o 
   9   5   9        7.56       18.13      3.62 o 
  10   5   9        0.62       -0.50      2.57 o 
  11   5   9       54.41       38.21      4.12 o 
  12   5   9       24.43       24.59      3.81 o 
  13   5   9        6.21        8.46      3.34 o 
  14   5   9        0.42       -2.78      2.78 o 
  15   5   9      388.87      395.05     16.48 o 
  16   5   9       56.02       51.47      6.77 o 
  17   5   9       79.58       80.11      8.16 o 
  18   5   9      321.22      370.79     14.89 o 
  19   5   9        0.03       -8.41     14.54 o 
  20   5   9       96.16       78.89     12.50 o 
  21   5   9       43.08       29.36     10.96 o 
 -23   6   9       55.57       37.31     14.35 o 
 -22   6   9       88.50       96.12     10.86 o 
 -21   6   9        1.38       -2.45      4.80 o 
 -20   6   9        3.33        9.44      4.49 o 
 -19   6   9       20.43       31.12      5.42 o 
 -18   6   9       26.40       22.83      4.85 o 
 -17   6   9       17.72       12.67      9.11 o 
 -16   6   9       14.54        6.76      5.17 o 
 -15   6   9      140.70      133.14     14.58 o 
 -14   6   9       65.23       58.40      9.30 o 
 -13   6   9       35.62       37.24     11.99 o 
 -12   6   9        5.16        7.05      4.24 o 
 -11   6   9      396.35      397.05     16.54 o 
 -10   6   9       16.17       14.44      4.55 o 
  -9   6   9      245.89      225.77     11.63 o 
  -8   6   9      911.13      913.71     28.74 o 
  -7   6   9       53.02       81.12      7.72 o 
  -6   6   9      139.96      130.04      7.80 o 
  -5   6   9       32.47       18.86      5.14 o 
  -4   6   9       21.78       23.31      9.17 o 
  -3   6   9        0.91       -0.51      4.83 o 
  -2   6   9      254.89      255.38     10.50 o 
  -1   6   9       25.79       26.22      4.26 o 
   0   6   9       43.63       45.02      5.26 o 
   1   6   9      139.44      169.32      9.42 o 
   2   6   9      768.54      761.46     18.72 o 
   3   6   9      500.43      514.69     12.44 o 
   4   6   9       93.20       82.87      5.28 o 
   5   6   9      323.93      315.68      9.54 o 
   6   6   9       10.45        4.85      2.79 o 
   7   6   9        3.36        1.18      3.17 o 
   8   6   9       71.90       77.99      5.63 o 
   9   6   9       54.04       42.69      4.05 o 
  10   6   9      260.37      261.01      9.71 o 
  11   6   9       28.70       19.33      3.70 o 
  12   6   9       11.31        5.42      3.23 o 
  13   6   9       82.07       90.27      6.21 o 
  14   6   9       33.12       25.97      4.42 o 
  15   6   9      276.11      283.67     10.13 o 
  16   6   9       76.68       71.24      7.88 o 
  17   6   9      518.08      518.99     19.56 o 
  18   6   9       29.49       32.40      7.80 o 
  19   6   9       49.17       56.42     16.01 o 
  20   6   9       21.73       29.68     10.64 o 
 -22   7   9      213.44      201.36     21.59 o 
 -21   7   9      223.64      222.94     14.63 o 
 -20   7   9       70.94       75.24      9.59 o 
 -19   7   9      120.76      135.88      9.76 o 
 -18   7   9       76.64       67.23      7.14 o 
 -17   7   9      131.14      129.97      9.10 o 
 -16   7   9       95.73       95.83      7.69 o 
 -15   7   9       11.34        8.71      4.05 o 
 -14   7   9       22.18       23.82      6.02 o 
 -13   7   9      120.35      116.26     10.62 o 
 -12   7   9      191.44      188.85     13.32 o 
 -11   7   9      125.56      132.96     10.85 o 
 -10   7   9       15.90       12.95      4.79 o 
  -9   7   9        4.85        5.47      7.38 o 
  -8   7   9      259.22      265.93     11.11 o 
  -7   7   9      224.77      207.37     13.02 o 
  -6   7   9       17.85       13.08      4.74 o 
  -5   7   9       28.70       17.59      4.81 o 
  -4   7   9       33.96       22.15      5.15 o 
  -3   7   9       41.82       49.30      9.81 o 
  -2   7   9      519.38      514.81     20.04 o 
  -1   7   9      286.18      303.38     12.61 o 
   0   7   9     2022.02     1993.97     39.21 o 
   1   7   9       52.65       61.46      5.33 o 
   2   7   9       36.52       36.25      6.86 o 
   3   7   9       40.12       36.47      4.63 o 
   4   7   9        7.12        7.23      3.35 o 
   5   7   9       23.13       21.77      3.60 o 
   6   7   9      272.19      263.92      9.21 o 
   7   7   9      333.22      333.72     10.78 o 
   8   7   9      123.98      130.70     12.20 o 
   9   7   9      163.91      148.78      7.05 o 
  10   7   9       38.05       44.78      5.11 o 
  11   7   9      233.82      248.52      9.14 o 
  12   7   9      154.61      156.66     16.04 o 
  13   7   9        1.20        7.67      4.05 o 
  14   7   9      334.51      357.23     13.51 o 
  15   7   9        6.28       15.45      5.10 o 
  16   7   9        7.47        1.55      6.03 o 
  17   7   9        2.37       -1.29      6.43 o 
  18   7   9       10.69        5.04      8.83 o 
  19   7   9       31.29       23.81     16.90 o 
 -21   8   9       21.00       30.44      7.66 o 
 -20   8   9       12.27       24.37      6.97 o 
 -19   8   9       46.86       59.46      8.59 o 
 -18   8   9        7.42       12.32      5.75 o 
 -17   8   9       55.29       64.22      9.92 o 
 -16   8   9       56.98       72.12      7.08 o 
 -15   8   9        2.29        3.83      3.97 o 
 -14   8   9        5.14        9.96      4.14 o 
 -13   8   9        3.89        6.19      3.78 o 
 -12   8   9       48.56       55.82      6.00 o 
 -11   8   9      269.18      247.71      9.47 o 
 -10   8   9        2.97        3.40      3.12 o 
  -9   8   9      450.57      447.14     13.81 o 
  -8   8   9       56.21       45.85      5.33 o 
  -7   8   9       10.40       13.57      3.91 o 
  -6   8   9       10.15        8.25      3.63 o 
  -5   8   9       23.21       25.78      4.72 o 
  -4   8   9       59.55       76.75     12.56 o 
  -3   8   9      209.99      176.66      9.65 o 
  -2   8   9       84.94      100.39      7.52 o 
  -1   8   9      330.04      345.79     12.99 o 
   0   8   9        0.01       -3.28      3.28 o 
   1   8   9      140.94      127.10      8.98 o 
   2   8   9      332.79      331.52     15.42 o 
   3   8   9      356.83      357.30     16.17 o 
   4   8   9       29.73       29.89      4.83 o 
   5   8   9      111.57      111.46      7.81 o 
   6   8   9        0.21        0.96      3.55 o 
   7   8   9      478.98      484.69     15.56 o 
   8   8   9      339.17      373.99     11.32 o 
   9   8   9        3.12        9.07      3.25 o 
  10   8   9       68.43       56.44      5.15 o 
  11   8   9       55.47       60.22      6.43 o 
  12   8   9       11.90       10.87      4.71 o 
  13   8   9        3.65       12.85      5.00 o 
  14   8   9       54.98       61.78      8.48 o 
  15   8   9       91.42       99.20      8.42 o 
  16   8   9       46.08       49.59      7.02 o 
  17   8   9       24.83       39.32     10.52 o 
  18   8   9       54.91       35.52     10.67 o 
 -19   9   9      122.19      135.57     12.67 o 
 -18   9   9       57.53       42.00      8.18 o 
 -17   9   9        7.78       10.03      6.00 o 
 -16   9   9      104.09      131.88     12.51 o 
 -15   9   9        5.21        1.92      3.83 o 
 -14   9   9        1.70        3.16      4.56 o 
 -13   9   9      128.51      140.51      8.50 o 
 -12   9   9      177.59      167.26      8.94 o 
 -11   9   9        4.05        7.25      3.79 o 
 -10   9   9      298.69      288.95     11.98 o 
  -9   9   9      167.81      158.68     15.25 o 
  -8   9   9       42.12       51.34     10.49 o 
  -7   9   9       30.98       34.30      5.40 o 
  -6   9   9       91.47      103.91      7.81 o 
  -5   9   9      220.76      202.30     10.58 o 
  -4   9   9        2.17       -1.06      3.79 o 
  -3   9   9      332.56      305.46     13.95 o 
  -2   9   9        1.18       -0.42      3.70 o 
  -1   9   9       85.04       74.13      7.05 o 
   0   9   9       12.49        9.87      4.43 o 
   1   9   9        9.98       11.19      4.72 o 
   2   9   9       13.04       19.05      4.51 o 
   3   9   9      170.80      175.66      9.65 o 
   4   9   9      519.07      540.28     16.14 o 
   5   9   9       11.23       12.69      4.39 o 
   6   9   9       14.01       14.42      3.87 o 
   7   9   9       32.22       28.17      4.68 o 
   8   9   9      153.75      164.68     10.54 o 
   9   9   9       16.81       10.64      5.38 o 
  10   9   9        3.40        2.66      5.32 o 
  11   9   9       28.04       18.71      8.64 o 
  12   9   9        0.59       -6.26      6.26 o 
  13   9   9        0.13        4.68      5.99 o 
  14   9   9      343.37      364.17     23.03 o 
  15   9   9      177.94      188.41     14.23 o 
  16   9   9       58.28       61.09      8.96 o 
  17   9   9       21.37        5.40      8.93 o 
 -18  10   9       66.87       69.53      8.49 o 
 -17  10   9       48.24       59.20      8.04 o 
 -16  10   9       43.80       43.15      7.14 o 
 -15  10   9       39.35       26.85      6.09 o 
 -14  10   9       15.41       17.09     15.94 o 
 -13  10   9        3.95        7.79      5.66 o 
 -12  10   9        6.09        7.24      4.72 o 
 -11  10   9       99.76       96.18      8.43 o 
 -10  10   9        6.34        5.09      4.27 o 
  -9  10   9       44.20       46.76      6.34 o 
  -8  10   9       86.87       92.16      7.99 o 
  -7  10   9       85.30       96.25      8.22 o 
  -6  10   9      446.30      429.38     15.36 o 
  -5  10   9        7.68        6.98      4.50 o 
  -4  10   9      340.78      369.57     14.43 o 
  -3  10   9      134.63      164.17     15.19 o 
  -2  10   9        0.29       -1.19      4.11 o 
  -1  10   9        0.25        2.71      4.21 o 
   0  10   9        7.79        8.17      6.98 o 
   1  10   9        0.39       -2.55      4.20 o 
   2  10   9        5.45        2.15      4.51 o 
   3  10   9       33.33       38.34      8.48 o 
   4  10   9       21.53       16.59      4.01 o 
   5  10   9      208.71      244.00     12.09 o 
   6  10   9        8.94        2.89      4.83 o 
   7  10   9       50.45       63.40      7.53 o 
   8  10   9      282.32      319.41     18.52 o 
   9  10   9       30.30       32.20      7.58 o 
  10  10   9       60.78       61.78     10.95 o 
  11  10   9        8.97        1.10     10.12 o 
  12  10   9      135.92      138.73     30.31 o 
  13  10   9      115.24      113.44     12.48 o 
  14  10   9      116.48       98.27     11.77 o 
  15  10   9       21.48       15.89     10.57 o 
  16  10   9       56.62       65.78      9.24 o 
 -16  11   9       19.47       19.06     12.55 o 
 -15  11   9       13.05       12.82      6.84 o 
 -14  11   9       31.53       41.00      8.17 o 
 -13  11   9        2.30       -5.40      5.40 o 
 -12  11   9       33.42       34.54      8.44 o 
 -11  11   9       13.64       14.00      6.39 o 
 -10  11   9      351.37      420.20     41.15 o 
  -9  11   9       50.02       81.20     18.25 o 
  -8  11   9       27.25       39.67     12.59 o 
  -7  11   9      410.33      438.96     52.70 o 
  -6  11   9      311.82      314.56     15.10 o 
  -5  11   9      203.74      206.05     11.73 o 
  -4  11   9      195.46      190.35     21.76 o 
  -3  11   9      147.35      135.24     10.17 o 
  -2  11   9       50.16       50.10      7.23 o 
  -1  11   9       48.26       59.34      7.46 o 
   0  11   9       68.39       90.75     19.21 o 
   1  11   9      133.21      146.92     20.63 o 
   2  11   9      401.80      431.96     15.83 o 
   3  11   9      228.31      282.34     13.15 o 
   4  11   9       63.49       65.28      7.69 o 
   5  11   9      118.88      124.11      9.79 o 
   6  11   9        6.93        6.76      5.46 o 
   7  11   9        0.62        9.40      5.48 o 
   8  11   9       17.70       29.41      9.30 o 
   9  11   9        0.12       -6.26      6.26 o 
  10  11   9       48.26       44.21      9.06 o 
  11  11   9        4.95        7.50      7.58 o 
  12  11   9        0.81        2.89      7.40 o 
  13  11   9        2.87        0.69      9.90 o 
  14  11   9        0.39       -1.08      7.34 o 
 -13  12   9       94.54       90.09     11.86 o 
 -12  12   9      135.72      156.38     13.55 o 
 -11  12   9       44.07       32.58      8.35 o 
 -10  12   9       20.47        6.25      6.54 o 
  -9  12   9        8.64       15.39      7.12 o 
  -8  12   9      134.32      143.17     22.62 o 
  -7  12   9       29.58       34.92      8.12 o 
  -6  12   9       12.17       16.18      7.46 o 
  -5  12   9      592.81      612.05     24.41 o 
  -4  12   9       69.42       74.67     10.33 o 
  -3  12   9      135.03      163.89     27.21 o 
  -2  12   9      187.18      192.74     11.66 o 
  -1  12   9      235.68      237.67     12.67 o 
   0  12   9       27.34       21.53      5.93 o 
   1  12   9       38.29       38.01      9.22 o 
   2  12   9        6.54        2.18      5.21 o 
   3  12   9       17.29       17.61      6.62 o 
   4  12   9       11.20       16.85     11.22 o 
   5  12   9        7.62        1.30      5.28 o 
   6  12   9      113.09      131.79     12.08 o 
   7  12   9       53.74       51.81      9.31 o 
   8  12   9      134.51      131.91     12.28 o 
   9  12   9       57.89       50.02      9.73 o 
  10  12   9        3.47       11.87      7.73 o 
  11  12   9      129.88      136.59     12.94 o 
 -10  13   9       12.01       16.50      6.52 o 
  -9  13   9       10.26       18.21     10.64 o 
  -8  13   9       93.60       89.07      8.78 o 
  -7  13   9        0.00       11.64      5.42 o 
  -6  13   9        1.90        5.53      5.62 o 
  -5  13   9        0.00       -2.58      5.14 o 
  -4  13   9       61.63       71.79      8.36 o 
  -3  13   9        3.34        4.97      5.55 o 
  -2  13   9      144.31      146.95     10.75 o 
  -1  13   9       99.60       99.36      9.24 o 
   0  13   9       30.92       25.37      6.38 o 
   1  13   9      118.22      118.46     11.40 o 
   2  13   9       30.16       30.10      7.92 o 
   3  13   9        4.73       -6.09      6.09 o 
   4  13   9       28.85       43.75     12.91 o 
   5  13   9       24.13       29.74      8.05 o 
   6  13   9        0.14       -0.04      9.40 o 
   7  13   9       22.31       27.10     13.62 o 
   8  13   9       18.27       20.22      7.83 o 
  -5  14   9       32.58       37.31      7.59 o 
  -4  14   9        0.59       12.57      9.06 o 
  -3  14   9       23.37       24.06      7.19 o 
  -2  14   9      117.28      127.81     15.41 o 
  -1  14   9        2.22       -3.18      9.82 o 
   0  14   9       82.02       84.16     10.04 o 
   1  14   9        2.83        4.69      6.60 o 
   2  14   9        1.14       -1.74      6.06 o 
 -24   0  10      330.80      340.75     27.41 o 
 -23   0  10       18.03       12.20      9.11 o 
 -22   0  10      663.70      669.93     37.81 o 
 -21   0  10        5.15       13.08      8.49 o 
 -20   0  10        5.68        0.27      6.04 o 
 -19   0  10      117.12      121.78     15.06 o 
 -18   0  10      219.50      211.43     17.11 o 
 -17   0  10       91.68       84.71     11.65 o 
 -16   0  10      618.34      592.95     29.56 o 
 -15   0  10      194.63      156.70     12.89 o 
 -14   0  10      547.98      580.21     27.24 o 
 -13   0  10       43.12       31.21      6.13 o 
 -12   0  10       18.30       35.78      6.07 o 
 -11   0  10      566.85      601.44     25.72 o 
 -10   0  10        0.50       17.79      4.22 o 
  -9   0  10     2117.77     2351.53     81.99 o 
  -8   0  10      529.14      634.87     17.73 o 
  -7   0  10       79.49       80.78      7.34 o 
  -6   0  10      131.26      174.98      5.68 o 
  -5   0  10      684.32      743.28     36.45 o 
  -4   0  10       49.40       62.22      9.56 o 
  -3   0  10      894.42      820.99     40.23 o 
  -2   0  10     1782.10     1842.26     78.25 o 
  -1   0  10      159.97      172.16     15.36 o 
   0   0  10       78.94       72.32     11.05 o 
   1   0  10       34.60       32.58      3.90 o 
   2   0  10      893.19      916.14     21.26 o 
   3   0  10      148.03      162.70      7.77 o 
   4   0  10      929.62      908.77    133.68 o 
   6   0  10     1408.91     1157.75    165.33 o 
   7   0  10        2.88        6.70      3.73 o 
   8   0  10       51.80       32.92      7.11 o 
   9   0  10       22.13       41.15     15.46 o 
  10   0  10     2420.48     2403.77     69.66 o 
  11   0  10      166.13      163.62     13.34 o 
  12   0  10      909.67      914.89     25.23 o 
  13   0  10      452.30      450.37     16.27 o 
  14   0  10      243.33      224.32     12.53 o 
  15   0  10      127.94      121.78     10.01 o 
  16   0  10      138.97      121.78     10.26 o 
  17   0  10       20.83       26.14      7.97 o 
  18   0  10       87.01       98.60     12.76 o 
  19   0  10      246.70      236.76     18.71 o 
  20   0  10      834.22      779.55     41.19 o 
  21   0  10      227.73      196.71     23.52 o 
  22   0  10        2.49      -12.92     12.92 o 
 -24   1  10      117.74      128.07     13.55 o 
 -23   1  10       37.71       35.09     12.00 o 
 -22   1  10       84.16       84.88     10.28 o 
 -21   1  10       79.64       76.62     13.51 o 
 -20   1  10       59.01       55.44      7.86 o 
 -19   1  10      238.48      201.73     12.89 o 
 -18   1  10      435.25      433.48     18.26 o 
 -17   1  10      107.50      102.44     17.01 o 
 -16   1  10      193.40      185.66     10.40 o 
 -15   1  10        3.95        2.23      3.15 o 
 -14   1  10       24.58       17.20      4.01 o 
 -13   1  10        7.62        9.11      3.15 o 
 -12   1  10       16.65       35.87      5.84 o 
 -11   1  10       43.82       38.16      4.17 o 
 -10   1  10      183.68      235.43      9.07 o 
  -9   1  10        8.55        8.81      2.32 o 
  -8   1  10       73.47       76.27      3.60 o 
  -7   1  10       33.53       50.29      2.46 o 
  -6   1  10      166.21      200.30      4.59 o 
  -5   1  10       70.46      107.02      3.89 o 
  -4   1  10      225.42      267.98      8.26 o 
  -3   1  10      359.49      389.41     16.62 o 
  -2   1  10       32.26       47.07      6.13 o 
  -1   1  10     1037.84     1228.20     23.84 o 
   0   1  10       82.54      104.77      4.15 o 
   1   1  10        3.66        9.99      1.55 o 
   2   1  10     1011.32     1129.21     23.33 o 
   3   1  10      331.43      390.27      8.84 o 
   4   1  10     2586.72     2873.07     64.78 o 
   5   1  10       59.66       39.04     33.65 o 
   6   1  10       24.11       15.98      2.89 o 
   7   1  10      364.02      331.19     10.76 o 
   8   1  10      838.54      866.57     21.04 o 
   9   1  10      708.60      679.87     18.11 o 
  10   1  10       95.59      125.04      9.01 o 
  11   1  10      174.07      170.44      8.00 o 
  12   1  10      241.19      223.65      7.97 o 
  13   1  10      335.84      289.13      9.50 o 
  14   1  10      195.74      221.32      8.77 o 
  15   1  10      115.05      108.68      6.69 o 
  16   1  10       70.91       75.06      6.03 o 
  17   1  10        1.46       -0.59      3.75 o 
  18   1  10      206.05      195.09     11.81 o 
  19   1  10       30.51       22.67      6.57 o 
  20   1  10        4.38       -8.25      8.25 o 
  21   1  10       26.64       32.51     10.55 o 
  22   1  10       92.10       85.71     13.33 o 
 -24   2  10       73.89       89.80     11.63 o 
 -23   2  10        2.38       13.24      7.71 o 
 -22   2  10      176.19      180.95     20.55 o 
 -21   2  10        7.69       16.35      9.99 o 
 -20   2  10        8.75       18.30      6.03 o 
 -19   2  10      118.91      143.26     13.89 o 
 -18   2  10      214.04      171.09     12.12 o 
 -17   2  10      436.36      449.63     18.15 o 
 -16   2  10      409.32      397.28     16.35 o 
 -15   2  10        5.30        9.45      3.87 o 
 -14   2  10        1.41        0.54      3.01 o 
 -13   2  10      363.56      348.50     14.62 o 
 -12   2  10      306.46      289.64     14.90 o 
 -11   2  10        0.23       -1.89      2.18 o 
 -10   2  10        3.40        5.24      2.42 o 
  -9   2  10      101.20       86.14      5.14 o 
  -8   2  10      178.61      189.49      7.46 o 
  -7   2  10        3.74        3.70      1.94 o 
  -6   2  10      211.33      242.92      6.45 o 
  -5   2  10        1.88        2.34      0.98 o 
  -4   2  10     2035.92     2366.20     44.06 o 
  -3   2  10        0.22       -1.28      1.28 o 
  -2   2  10     2033.25     2307.80     43.35 o 
  -1   2  10       73.82      121.47      8.32 o 
   0   2  10      355.32      400.34      7.53 o 
   1   2  10      123.76      121.88      4.42 o 
   2   2  10       15.27       33.34      3.03 o 
   4   2  10        1.49        1.43      1.13 o 
   6   2  10      192.27      221.50     11.48 o 
   7   2  10       28.36       35.47      4.16 o 
   8   2  10      244.02      238.42      9.35 o 
   9   2  10        0.02        5.57      3.10 o 
  10   2  10      707.27      638.46     17.90 o 
  11   2  10      176.60      166.45      8.10 o 
  12   2  10      822.99      826.28     15.14 o 
  13   2  10        0.28       -0.92      2.77 o 
  14   2  10       56.44       65.84      5.39 o 
  15   2  10       41.57       44.35      4.95 o 
  16   2  10        1.64        3.67      3.65 o 
  17   2  10       81.51       95.74      9.84 o 
  18   2  10      286.08      277.33     14.12 o 
  19   2  10      152.16      164.56     11.40 o 
  20   2  10       99.93      106.94     29.71 o 
  21   2  10       31.32       38.02     16.66 o 
  22   2  10        2.22       -9.42      9.42 o 
 -24   3  10       73.81       75.01     11.18 o 
 -23   3  10       50.49       51.65     11.39 o 
 -22   3  10        6.01        6.72      6.11 o 
 -21   3  10       12.15        2.94      5.63 o 
 -20   3  10       79.30       80.01     12.46 o 
 -19   3  10        0.28        3.68      4.65 o 
 -18   3  10        0.02        6.48      4.51 o 
 -17   3  10       19.44       14.70      5.01 o 
 -16   3  10      218.83      205.50     17.33 o 
 -15   3  10      416.75      394.82     17.31 o 
 -14   3  10       46.09       47.85      5.99 o 
 -13   3  10       52.86       57.70      6.12 o 
 -12   3  10      163.86      172.10     12.10 o 
 -11   3  10      166.88      145.64      7.99 o 
 -10   3  10      759.56      729.65     21.85 o 
  -9   3  10      128.35      110.59      6.60 o 
  -8   3  10     1048.16     1007.00     27.62 o 
  -7   3  10      106.76      103.13     16.16 o 
  -6   3  10      245.39      277.29     11.70 o 
  -5   3  10       40.04       41.02      2.65 o 
  -4   3  10      634.42      593.23     11.57 o 
  -3   3  10     2659.30     2979.41     48.29 o 
  -2   3  10        0.00       -1.27      1.27 o 
  -1   3  10     3061.33     3381.61     59.68 o 
   0   3  10      435.01      428.28      9.88 o 
   1   3  10       10.84       14.57      2.28 o 
   3   3  10        3.76        0.98      1.32 o 
   4   3  10        0.13        0.79      1.83 o 
   5   3  10      139.64      143.66      7.12 o 
   6   3  10       58.55       54.96      4.84 o 
   7   3  10      210.08      179.50      8.23 o 
   8   3  10      762.82      745.02     19.26 o 
   9   3  10      452.56      437.77     13.88 o 
  10   3  10       45.00       27.07      3.99 o 
  11   3  10       14.65       17.40      5.11 o 
  12   3  10       42.61       40.04      4.23 o 
  13   3  10      153.25      151.38      6.65 o 
  14   3  10      836.13      866.24     18.27 o 
  15   3  10       75.18       68.90      5.76 o 
  16   3  10       63.43       59.77      6.13 o 
  17   3  10       28.74       20.34      6.01 o 
  18   3  10      196.30      215.85     12.47 o 
  19   3  10       50.90       43.35      7.35 o 
  20   3  10       17.85       13.63      9.42 o 
  21   3  10       62.55       57.90     13.75 o 
  22   3  10       22.63        6.60     13.82 o 
 -23   4  10       19.70       27.89      7.93 o 
 -22   4  10        1.96        1.74      5.48 o 
 -21   4  10       11.70        2.26      5.38 o 
 -20   4  10        1.06        8.49      5.36 o 
 -19   4  10       14.32        9.33      5.26 o 
 -18   4  10       66.26       70.26      8.59 o 
 -17   4  10       96.16      104.48     10.66 o 
 -16   4  10       57.89       49.62     12.08 o 
 -15   4  10        1.97        0.81      3.75 o 
 -14   4  10      122.96      122.65      9.54 o 
 -13   4  10      402.40      374.08     15.31 o 
 -12   4  10        0.40        4.46      3.31 o 
 -11   4  10        3.56       -0.19      2.99 o 
 -10   4  10      363.54      352.90     14.92 o 
  -9   4  10      190.08      182.13      9.07 o 
  -8   4  10      135.50      160.66      8.40 o 
  -7   4  10       59.71       56.92      5.38 o 
  -6   4  10      285.83      290.01     14.61 o 
  -5   4  10      284.49      257.52     42.02 o 
  -4   4  10     1085.38      472.11     22.46 o 
  -3   4  10      934.75      482.04     24.20 o 
  -2   4  10      128.65      103.33      9.51 o 
  -1   4  10        3.42        2.41      2.06 o 
   0   4  10      295.46      279.24     15.39 o 
   1   4  10      686.54      719.99     20.18 o 
   2   4  10      787.21      840.54     19.36 o 
   3   4  10      165.94      154.15      9.28 o 
   4   4  10      541.12      552.68     14.77 o 
   5   4  10      714.37      690.88     17.54 o 
   6   4  10      275.44      303.77     10.59 o 
   7   4  10      262.74      285.04     10.51 o 
   8   4  10        0.02        2.02      3.29 o 
   9   4  10      180.20      166.95      7.97 o 
  10   4  10       21.44       23.85      3.89 o 
  11   4  10       97.68       88.22      6.33 o 
  12   4  10      221.29      199.47      8.16 o 
  13   4  10       30.21       36.05      4.52 o 
  14   4  10        5.63        3.40      3.13 o 
  15   4  10       13.97       11.94      4.06 o 
  16   4  10      232.56      246.69     11.43 o 
  17   4  10        2.29       -1.49      5.13 o 
  18   4  10      397.52      410.78     15.91 o 
  19   4  10      166.10      164.84     17.61 o 
  20   4  10       51.49       60.43     11.75 o 
  21   4  10        5.06       -0.61      9.80 o 
 -23   5  10       47.15       46.36     19.54 o 
 -22   5  10       72.61       97.03     11.93 o 
 -21   5  10       10.64       10.48      6.18 o 
 -20   5  10        6.82        6.50      5.72 o 
 -19   5  10        4.31       -3.30      4.68 o 
 -18   5  10        0.29        4.21      5.03 o 
 -17   5  10      238.19      219.76     17.60 o 
 -16   5  10       17.44       17.98      5.41 o 
 -15   5  10        6.54       10.17      4.87 o 
 -14   5  10      909.85      894.26     29.39 o 
 -13   5  10      182.72      190.50     11.04 o 
 -12   5  10        4.21        6.88      8.22 o 
 -11   5  10        3.26        1.93      3.38 o 
 -10   5  10      919.75      865.72     27.14 o 
  -9   5  10      295.02      287.31     15.79 o 
  -8   5  10      509.20      520.83     18.21 o 
  -7   5  10       64.25       78.65      6.99 o 
  -6   5  10      499.15      448.89     16.21 o 
  -5   5  10      226.36      240.86     11.00 o 
  -4   5  10        0.28       -2.64      4.07 o 
  -3   5  10      382.67      395.45     13.00 o 
  -2   5  10       28.92       28.40      4.16 o 
  -1   5  10      657.19      732.89     34.07 o 
   0   5  10      796.84      806.38     18.95 o 
   1   5  10     1976.71     2074.21     41.33 o 
   2   5  10      167.44      163.11     18.51 o 
   3   5  10       35.76       32.69      5.18 o 
   4   5  10      122.19      116.17     10.04 o 
   5   5  10       24.35       23.78      3.85 o 
   6   5  10        7.16        2.29      2.83 o 
   7   5  10        7.65        5.03      3.88 o 
   8   5  10       22.43       20.88      3.69 o 
   9   5  10      110.33       74.72      5.71 o 
  10   5  10       72.06       78.39      6.13 o 
  11   5  10        0.06        3.99      3.43 o 
  12   5  10       21.18       12.06      3.51 o 
  13   5  10      315.80      304.67      9.90 o 
  14   5  10        2.11        2.57      3.12 o 
  15   5  10       16.79       18.40      4.43 o 
  16   5  10        2.79       -3.96      3.96 o 
  17   5  10      284.57      281.98     14.05 o 
  18   5  10       61.32       71.60     12.01 o 
  19   5  10       58.35       82.21     10.32 o 
  20   5  10      108.48      103.51     14.34 o 
 -22   6  10        3.61       12.02      6.34 o 
 -21   6  10      224.48      235.44     12.50 o 
 -20   6  10       86.49       75.43     15.03 o 
 -19   6  10       68.18       88.57     10.69 o 
 -18   6  10      200.03      210.45     18.63 o 
 -17   6  10       90.48      104.70     10.83 o 
 -16   6  10      131.51      125.45     11.23 o 
 -15   6  10       50.79       42.27      7.31 o 
 -14   6  10       55.66       55.69      7.61 o 
 -13   6  10       91.87       82.70      8.71 o 
 -12   6  10      314.91      284.85     14.77 o 
 -11   6  10        8.82        5.79      3.95 o 
 -10   6  10      362.33      350.74     29.76 o 
  -9   6  10        1.27        0.94      3.43 o 
  -8   6  10       40.78       27.06      5.16 o 
  -7   6  10      826.54      813.76     26.44 o 
  -6   6  10      309.16      306.99     11.93 o 
  -5   6  10       73.24       51.98      5.21 o 
  -4   6  10      614.03      521.87     19.10 o 
  -3   6  10       41.03       33.40      6.45 o 
  -2   6  10       60.89       32.79      4.64 o 
  -1   6  10       98.93      104.43      7.55 o 
   0   6  10        0.24        0.80      2.89 o 
   1   6  10      313.16      281.81     16.04 o 
   2   6  10     1572.37     1560.80     38.19 o 
   3   6  10       45.85       36.93      4.61 o 
   4   6  10     2208.38     2184.37     44.53 o 
   5   6  10      734.47      722.77     18.98 o 
   6   6  10      256.09      244.52      8.73 o 
   7   6  10      245.83      233.60     10.48 o 
   8   6  10        6.88        7.76      3.39 o 
   9   6  10      443.03      432.71     15.69 o 
  10   6  10       48.69       42.99      5.58 o 
  11   6  10        4.55        3.30      3.49 o 
  12   6  10        8.67        7.88      3.56 o 
  13   6  10       41.99       32.29      6.38 o 
  14   6  10        6.80        5.64      4.14 o 
  15   6  10      107.70      110.28      8.76 o 
  16   6  10       75.64       81.18      8.49 o 
  17   6  10        0.06        6.00      6.27 o 
  18   6  10      134.53      155.69     16.54 o 
  19   6  10      234.00      248.35     17.92 o 
  20   6  10       17.11       -3.76      9.85 o 
 -21   7  10       16.24       16.56      6.88 o 
 -20   7  10        0.20        1.95      4.40 o 
 -19   7  10       34.96       31.50      7.08 o 
 -18   7  10       24.87       15.10      6.49 o 
 -17   7  10       12.53       12.91      6.12 o 
 -16   7  10       91.93       89.58     10.34 o 
 -15   7  10        0.10       -4.23      4.23 o 
 -14   7  10       12.07        8.68      5.18 o 
 -13   7  10      109.06      117.78     13.40 o 
 -12   7  10        9.46        5.52      4.44 o 
 -11   7  10       12.43       13.99      5.12 o 
 -10   7  10        3.68        1.69      4.04 o 
  -9   7  10       29.09       28.70      7.69 o 
  -8   7  10       32.14       39.78      5.16 o 
  -7   7  10        2.39       -2.81      3.67 o 
  -6   7  10        2.00        2.78      4.05 o 
  -5   7  10      136.10      142.00     23.20 o 
  -4   7  10      489.99      445.28     18.28 o 
  -3   7  10        0.35        5.81      4.30 o 
  -2   7  10      548.46      522.34     40.40 o 
  -1   7  10      190.99      185.51     18.03 o 
   0   7  10       36.06       38.53      5.50 o 
   1   7  10      453.41      445.81     16.08 o 
   2   7  10        9.75        5.63      3.85 o 
   3   7  10      319.97      313.64     13.33 o 
   4   7  10       14.34       11.65      3.80 o 
   5   7  10        6.84        6.41      3.65 o 
   6   7  10        5.84        5.80      3.00 o 
   7   7  10       52.72       56.22      5.34 o 
   8   7  10       44.68       41.05      5.01 o 
   9   7  10       57.04       54.48      5.50 o 
  10   7  10       43.38       42.07      5.22 o 
  11   7  10       53.73       65.24      5.54 o 
  12   7  10        0.42       -1.76      3.22 o 
  13   7  10       13.14       13.89      4.36 o 
  14   7  10       72.57       86.20      7.40 o 
  15   7  10      106.79      114.95      8.72 o 
  16   7  10       74.86      103.36      8.91 o 
  17   7  10      393.37      402.70     20.34 o 
  18   7  10       30.60       39.93     10.94 o 
  19   7  10        0.19       -6.69      9.23 o 
 -20   8  10      165.03      202.65     14.94 o 
 -19   8  10      163.55      199.21     14.74 o 
 -18   8  10        3.11        7.19      4.62 o 
 -17   8  10      136.65      135.25     11.68 o 
 -16   8  10       19.39       27.10      5.34 o 
 -15   8  10        6.44        1.88      5.16 o 
 -14   8  10        8.15        0.43      5.04 o 
 -13   8  10        7.70       12.14      5.78 o 
 -12   8  10      462.91      435.30     30.34 o 
 -11   8  10       85.94      106.93     11.36 o 
 -10   8  10        4.75        0.12      5.19 o 
  -9   8  10      177.19      172.59     10.82 o 
  -8   8  10      240.25      226.56     14.06 o 
  -7   8  10       49.15       49.48     19.27 o 
  -6   8  10        0.00        2.36      5.19 o 
  -5   8  10       10.01        2.64      4.59 o 
  -4   8  10       27.38       22.43      6.01 o 
  -3   8  10       36.59       40.86      7.09 o 
  -2   8  10      350.69      375.65     24.83 o 
  -1   8  10      113.99       83.55      9.49 o 
   0   8  10      186.41      167.53     10.93 o 
   1   8  10      116.75      132.58      8.06 o 
   2   8  10        1.47       -1.11      3.28 o 
   3   8  10       17.61       18.22      4.30 o 
   4   8  10      624.86      579.33     16.48 o 
   5   8  10       30.88       28.91      5.16 o 
   6   8  10        0.92        4.50      3.93 o 
   7   8  10     1034.89      959.62     31.91 o 
   8   8  10       35.16       32.77      5.57 o 
   9   8  10       93.75       74.98      7.46 o 
  10   8  10        0.37        1.80      3.27 o 
  11   8  10      545.25      569.83     15.61 o 
  12   8  10      367.62      361.05     14.08 o 
  13   8  10       70.21       70.52      7.57 o 
  14   8  10        3.61        4.57      5.73 o 
  15   8  10      241.41      258.55     19.00 o 
  16   8  10      106.11      109.40     10.40 o 
  17   8  10       50.31       43.37     10.52 o 
  18   8  10       18.32       18.37     10.33 o 
 -19   9  10        8.74       13.70     16.43 o 
 -18   9  10        2.22       -2.43      5.59 o 
 -17   9  10       33.08       35.88      7.53 o 
 -16   9  10       57.23       59.32      6.41 o 
 -15   9  10        0.11       -4.41      4.41 o 
 -14   9  10      378.36      376.51     12.96 o 
 -13   9  10      168.39      177.11      9.60 o 
 -12   9  10       51.97       66.39      6.83 o 
 -11   9  10       18.01       26.06      4.59 o 
 -10   9  10        0.31       -1.78      3.68 o 
  -9   9  10      170.75      189.59     16.87 o 
  -8   9  10       10.80       15.83      4.54 o 
  -7   9  10       21.06       23.66      6.40 o 
  -6   9  10        1.70       -0.36      3.51 o 
  -5   9  10        7.70       25.55      5.04 o 
  -4   9  10       15.63       16.95      4.70 o 
  -3   9  10       25.04       31.36      5.46 o 
  -2   9  10       40.04       56.55      6.51 o 
  -1   9  10       90.50       85.74      7.74 o 
   0   9  10       37.18       52.00      6.52 o 
   1   9  10        7.29        6.58      4.55 o 
   2   9  10       13.79        6.87      4.01 o 
   3   9  10       36.18       43.86      5.69 o 
   4   9  10       19.45       14.53      4.71 o 
   5   9  10      549.05      595.36     19.59 o 
   6   9  10      167.58      170.93     10.21 o 
   7   9  10      105.92      113.04      8.68 o 
   8   9  10       72.32       82.22      7.99 o 
   9   9  10      142.09      148.90     10.58 o 
  10   9  10       37.57       34.21      6.77 o 
  11   9  10        1.39       -3.14      5.41 o 
  12   9  10       18.17       24.56      6.92 o 
  13   9  10       39.49       42.65      9.40 o 
  14   9  10        0.30       -7.17      7.17 o 
  15   9  10       11.04        8.94      6.72 o 
  16   9  10       27.24       30.59      7.97 o 
 -17  10  10        0.33        0.67      5.06 o 
 -16  10  10        7.85        3.63      5.26 o 
 -15  10  10        0.79       -4.41      4.41 o 
 -14  10  10        2.73       -1.87      4.38 o 
 -13  10  10      132.45      121.89      9.41 o 
 -12  10  10      161.15      164.04     16.76 o 
 -11  10  10        8.53       12.78      4.95 o 
 -10  10  10      345.06      301.52     13.22 o 
  -9  10  10       47.30       38.71      6.07 o 
  -8  10  10        8.77       12.76      5.38 o 
  -7  10  10      245.31      279.73     12.86 o 
  -6  10  10       95.58       88.98      8.18 o 
  -5  10  10       27.96       25.90      5.63 o 
  -4  10  10      122.91      134.38      9.76 o 
  -3  10  10       16.02       13.87      5.19 o 
  -2  10  10       74.68       57.89      7.06 o 
  -1  10  10        0.23       -0.20      4.38 o 
   0  10  10        0.41        3.96      4.81 o 
   1  10  10      253.22      269.23     13.65 o 
   2  10  10       32.77       39.51      6.73 o 
   3  10  10        8.63        5.27      6.11 o 
   4  10  10      196.00      175.37     10.33 o 
   5  10  10      100.18      118.07     13.45 o 
   6  10  10      141.94      146.02     19.94 o 
   7  10  10       57.45       52.20      7.32 o 
   8  10  10      139.92      144.12     10.55 o 
   9  10  10       13.08        6.82      5.92 o 
  10  10  10       94.43       95.40     10.09 o 
  11  10  10        3.29       -1.26      6.93 o 
  12  10  10      159.24      138.40     13.06 o 
  13  10  10      161.93      167.79     26.10 o 
  14  10  10        1.26        3.29      8.22 o 
  15  10  10       13.05       18.13      7.71 o 
 -15  11  10       14.62       11.86      8.03 o 
 -14  11  10        1.67        6.24      6.23 o 
 -13  11  10        0.90        0.86      5.88 o 
 -12  11  10      134.71      141.00     12.53 o 
 -11  11  10        1.99        3.67      5.95 o 
 -10  11  10      175.47      191.23     14.00 o 
  -9  11  10        6.83       10.52      7.20 o 
  -8  11  10       23.57       25.81      6.25 o 
  -7  11  10       76.57       60.90      7.67 o 
  -6  11  10      296.96      297.54     13.88 o 
  -5  11  10      255.21      287.91     13.71 o 
  -4  11  10        0.99       -4.53      4.53 o 
  -3  11  10        0.01       -4.39      6.01 o 
  -2  11  10       95.38       88.43      8.90 o 
  -1  11  10      653.53      702.63     22.28 o 
   0  11  10        8.20        7.83      5.76 o 
   1  11  10        6.31       16.75      6.00 o 
   2  11  10        2.41        5.63      6.81 o 
   3  11  10        0.12        4.60     10.90 o 
   4  11  10       55.53       42.61      9.25 o 
   5  11  10        0.00       -3.07      4.87 o 
   6  11  10       69.61       83.90     13.07 o 
   7  11  10        8.52        8.92      5.86 o 
   8  11  10      208.79      202.40     12.66 o 
   9  11  10       55.61       73.69     10.39 o 
  10  11  10        0.64        0.39      7.13 o 
  11  11  10       11.12        0.98     15.87 o 
  12  11  10       22.52       22.72      8.72 o 
  13  11  10      349.92      400.18     20.16 o 
 -13  12  10        2.62        3.53      6.38 o 
 -12  12  10      121.05      113.59     11.88 o 
 -11  12  10      105.24      114.76     15.55 o 
 -10  12  10        0.13        4.18      6.49 o 
  -9  12  10       11.09        6.49     12.29 o 
  -8  12  10      569.36      650.94     25.63 o 
  -7  12  10      105.63      127.79     23.20 o 
  -6  12  10       14.07        9.29      9.75 o 
  -5  12  10        4.53        4.85      7.38 o 
  -4  12  10      109.42      113.98     30.94 o 
  -3  12  10        4.52       16.72     16.13 o 
  -2  12  10       39.10       29.52      8.61 o 
  -1  12  10       64.65       59.42      9.96 o 
   0  12  10       45.04       74.68     10.81 o 
   1  12  10       16.80       27.33     13.16 o 
   2  12  10      116.58      121.53     15.23 o 
   3  12  10        0.57        2.75      5.39 o 
   4  12  10       17.22        8.09      5.79 o 
   5  12  10       13.16       12.14      6.03 o 
   6  12  10        0.02       -1.75      5.56 o 
   7  12  10        8.17       15.78      7.93 o 
   8  12  10        3.16       -1.22      6.90 o 
   9  12  10        5.91       10.21     10.18 o 
  10  12  10       51.49       69.49     10.75 o 
  -9  13  10       16.92       23.52      8.16 o 
  -8  13  10       64.86       68.20     24.74 o 
  -7  13  10        5.42        9.28      7.21 o 
  -6  13  10       29.11       22.22      7.99 o 
  -5  13  10        7.88        5.15      7.81 o 
  -4  13  10      202.63      194.80     15.34 o 
  -3  13  10        5.75       18.56      8.45 o 
  -2  13  10        9.47       15.15      8.34 o 
  -1  13  10       22.50       30.99      6.88 o 
   0  13  10       40.29       41.35      7.92 o 
   1  13  10      169.46      169.98     15.35 o 
   2  13  10        2.68        3.67      5.73 o 
   3  13  10        2.45       -2.30      6.45 o 
   4  13  10       15.81       10.35     10.92 o 
   5  13  10        3.09        1.17      7.63 o 
   6  13  10       59.08       52.58      9.65 o 
   7  13  10       36.85       30.63      8.72 o 
 -24   1  11        3.01        7.36      6.36 o 
 -23   1  11       28.51       29.93      7.90 o 
 -22   1  11       96.96       85.02     10.59 o 
 -21   1  11       38.37       27.29     17.70 o 
 -20   1  11       29.34       27.11      6.34 o 
 -19   1  11       32.91       31.42      6.51 o 
 -18   1  11      577.95      566.15     21.74 o 
 -17   1  11       37.42       36.45     12.13 o 
 -16   1  11       23.91       31.27      5.84 o 
 -15   1  11      608.14      580.38     19.96 o 
 -14   1  11      136.76      121.90      8.43 o 
 -13   1  11        6.16        7.00      3.04 o 
 -12   1  11        3.07        0.58      2.42 o 
 -11   1  11      150.15      172.82      7.91 o 
 -10   1  11      417.17      511.68     15.65 o 
  -9   1  11        0.06        0.78      1.84 o 
  -8   1  11       95.27       90.12      4.85 o 
  -7   1  11      121.77      162.72      6.50 o 
  -6   1  11      503.35      519.34     12.83 o 
  -5   1  11     1519.36     1633.30     31.09 o 
  -4   1  11        7.29        5.39      3.56 o 
  -3   1  11        2.83        3.79      3.45 o 
  -2   1  11     1336.68     1362.02     43.57 o 
  -1   1  11     1299.16     1421.92     27.70 o 
   0   1  11      677.81      716.15     13.25 o 
   1   1  11     1962.27     2093.06     31.55 o 
   2   1  11        5.82        5.85      2.00 o 
   3   1  11        5.68        1.41      1.94 o 
   4   1  11      560.19      581.26     14.60 o 
   5   1  11       12.38       17.70      3.07 o 
   6   1  11      118.08      137.20      6.84 o 
   7   1  11      560.29      599.86     16.20 o 
   8   1  11        3.85        1.07      2.69 o 
   9   1  11      210.31      209.17      9.78 o 
  10   1  11       43.72       48.70      5.46 o 
  11   1  11      364.57      340.69     12.75 o 
  12   1  11        9.76       13.82      4.13 o 
  13   1  11        1.55        2.06      3.24 o 
  14   1  11      656.10      654.83     15.24 o 
  15   1  11      125.99      135.72      7.67 o 
  16   1  11      175.75      177.36      8.82 o 
  17   1  11      128.76      144.62      8.47 o 
  18   1  11       39.02       36.71      7.79 o 
  19   1  11        4.35       12.25      7.23 o 
  20   1  11       22.64       28.58     17.70 o 
  21   1  11       28.54       29.32     10.69 o 
 -24   2  11       38.14       39.70      8.97 o 
 -23   2  11      186.74      173.72     14.92 o 
 -22   2  11       65.27       51.25      8.57 o 
 -21   2  11       29.93       28.61      8.60 o 
 -20   2  11        3.41       -2.30      4.31 o 
 -19   2  11       25.20       18.76      5.72 o 
 -18   2  11       25.47       23.39      5.78 o 
 -17   2  11        1.82       -2.85      3.32 o 
 -16   2  11        0.06       -0.38      3.44 o 
 -15   2  11       45.23       43.77      5.91 o 
 -14   2  11        0.68        3.67      3.38 o 
 -13   2  11      168.61      176.70      9.08 o 
 -12   2  11        1.68        4.61      2.93 o 
 -11   2  11      464.63      494.51     16.19 o 
 -10   2  11        0.06       -2.39      2.39 o 
  -9   2  11      610.24      669.53     19.30 o 
  -8   2  11       38.99       34.07      3.41 o 
  -7   2  11      317.98      329.05      8.51 o 
  -6   2  11       17.81       12.57      2.12 o 
  -5   2  11       86.34       65.52      3.97 o 
  -4   2  11        0.74       -0.87      1.47 o 
  -3   2  11      248.95      337.01      8.77 o 
  -2   2  11      522.61      658.63     14.69 o 
  -1   2  11        5.90        3.21      0.92 o 
   0   2  11      728.23      808.74     13.54 o 
   1   2  11        0.14        2.84      1.98 o 
   2   2  11       58.55       84.73      7.06 o 
   3   2  11      188.09      194.59     10.08 o 
   4   2  11       15.08       13.05      2.63 o 
   5   2  11      316.18      326.46     10.47 o 
   6   2  11       39.43       41.08      4.37 o 
   7   2  11       35.46       29.06      4.13 o 
   8   2  11      878.33      830.42     22.45 o 
   9   2  11      367.29      338.17     12.03 o 
  10   2  11        0.48       -2.79      2.79 o 
  11   2  11      668.12      633.20     18.61 o 
  12   2  11       18.16        7.81      5.08 o 
  13   2  11        9.17        4.00      3.54 o 
  14   2  11       13.94       15.26      3.96 o 
  15   2  11       32.66       40.40      4.90 o 
  16   2  11        4.53        5.67      3.96 o 
  17   2  11       17.76       16.16      5.09 o 
  18   2  11      120.53      127.05     10.21 o 
  19   2  11        1.34        0.71      6.27 o 
  20   2  11        3.66        2.02      9.20 o 
  21   2  11       56.46       73.24     13.12 o 
 -23   3  11       17.12       20.70      7.31 o 
 -22   3  11        1.15        3.59      5.68 o 
 -21   3  11       20.86       29.33      7.14 o 
 -20   3  11       24.45       17.97      5.90 o 
 -19   3  11       61.64       87.45      9.64 o 
 -18   3  11      165.45      175.72     13.25 o 
 -17   3  11      235.65      223.10     12.63 o 
 -16   3  11       57.33       80.01      8.20 o 
 -15   3  11       12.17       13.06      4.39 o 
 -14   3  11      389.04      413.79     17.43 o 
 -13   3  11      167.03      160.13      8.98 o 
 -12   3  11      429.76      440.81     15.83 o 
 -11   3  11      838.10      833.07     24.79 o 
 -10   3  11     1034.50     1028.71     28.94 o 
  -9   3  11     1230.32     1285.74     34.57 o 
  -8   3  11       41.03       37.77      5.58 o 
  -7   3  11      123.83      125.24      9.93 o 
  -6   3  11       88.50      104.34      5.52 o 
  -5   3  11      249.14      253.63      6.35 o 
  -4   3  11     5857.10     6341.13    100.09 o 
  -3   3  11      172.94      216.29      7.74 o 
  -2   3  11      427.18      577.18     10.42 o 
  -1   3  11     1451.71     1701.69     29.13 o 
   0   3  11       23.29       38.09      4.41 o 
   1   3  11       47.62       42.38      7.00 o 
   2   3  11      154.27      141.39     10.03 o 
   3   3  11      405.65      405.78     11.57 o 
   4   3  11     1463.82     1571.41     32.71 o 
   5   3  11      898.25      908.43     32.92 o 
   6   3  11      211.11      211.97      8.86 o 
   7   3  11       33.36       42.65      6.30 o 
   8   3  11      485.57      508.96     15.18 o 
   9   3  11       40.24       46.20      6.68 o 
  10   3  11      188.55      209.14     10.63 o 
  11   3  11       71.16       63.13      6.56 o 
  12   3  11       38.61       38.28      4.92 o 
  13   3  11       70.12       60.42      5.92 o 
  14   3  11       16.53       19.69      4.20 o 
  15   3  11      119.47      123.85      8.87 o 
  16   3  11       60.24       67.21      6.86 o 
  17   3  11      255.71      248.13     11.89 o 
  18   3  11      609.92      639.26     20.36 o 
  19   3  11       25.60       19.86     22.19 o 
  20   3  11       49.07       41.85     11.08 o 
  21   3  11       31.01       23.07     10.67 o 
 -23   4  11        0.23       -2.08      5.71 o 
 -22   4  11      120.93      108.59     12.17 o 
 -21   4  11       58.26       64.07      9.34 o 
 -20   4  11       51.78       47.40      8.06 o 
 -19   4  11       21.95       33.59      6.86 o 
 -18   4  11       32.17       42.59      7.16 o 
 -17   4  11        5.51        5.15      4.52 o 
 -16   4  11      789.50      763.13     26.45 o 
 -15   4  11       38.28       39.77      6.15 o 
 -14   4  11       16.22       11.79      6.06 o 
 -13   4  11       64.84       65.63      6.89 o 
 -12   4  11       91.18       76.62      7.12 o 
 -11   4  11        0.18       -1.34      2.74 o 
 -10   4  11        2.54        1.38      2.91 o 
  -9   4  11        0.37       -2.51      2.51 o 
  -8   4  11     2795.16     2670.89     67.68 o 
  -7   4  11     3665.32     3672.12     90.99 o 
  -6   4  11      657.19      674.86     20.57 o 
  -5   4  11        9.84        8.58      3.03 o 
  -4   4  11      110.17      109.63      6.19 o 
  -3   4  11      114.62      130.55      5.16 o 
  -2   4  11     3647.01     3878.04     71.71 o 
  -1   4  11     3573.00     3723.80     69.40 o 
   0   4  11     4580.92     4763.84     87.64 o 
   1   4  11       26.50       15.50      3.06 o 
   2   4  11      170.37      180.56      7.53 o 
   3   4  11       15.43       11.85      3.12 o 
   4   4  11       54.29       45.83      4.72 o 
   5   4  11      554.41      588.21     15.96 o 
   6   4  11        0.42       -1.92      2.77 o 
   7   4  11       83.65       81.11      6.83 o 
   8   4  11       63.15       70.53      8.38 o 
   9   4  11      513.93      456.45     14.82 o 
  10   4  11        2.90        4.04      3.48 o 
  11   4  11       20.39       24.95      4.38 o 
  12   4  11       73.77       83.32     11.71 o 
  13   4  11      463.74      438.27     21.88 o 
  14   4  11      660.96      673.04     14.39 o 
  15   4  11       38.45       38.43      5.25 o 
  16   4  11       99.92      114.59      8.39 o 
  17   4  11        0.74        2.53      5.28 o 
  18   4  11       18.71       23.62      7.99 o 
  19   4  11        9.05       16.41      9.42 o 
  20   4  11        1.03       -8.80      8.80 o 
 -22   5  11       17.70       17.79     10.37 o 
 -21   5  11        4.52        2.20      5.69 o 
 -20   5  11      202.37      214.71     21.32 o 
 -19   5  11        1.58        0.43      5.04 o 
 -18   5  11       58.60       57.64     24.83 o 
 -17   5  11       22.95       21.76      5.98 o 
 -16   5  11       17.36       21.01      5.77 o 
 -15   5  11      334.81      293.04     14.57 o 
 -14   5  11       23.78       26.20      5.64 o 
 -13   5  11      117.66      119.47     10.84 o 
 -12   5  11       96.98      130.19      9.82 o 
 -11   5  11      246.35      233.99     11.75 o 
 -10   5  11     1182.00     1185.65     34.77 o 
  -9   5  11      367.31      406.89     15.69 o 
  -8   5  11       98.79      104.92      8.09 o 
  -7   5  11       26.39       25.73      4.78 o 
  -6   5  11     2242.28     2221.56     58.25 o 
  -5   5  11     1013.91     1051.92     33.45 o 
  -4   5  11      504.62      508.65     14.55 o 
  -3   5  11      427.47      407.06     15.97 o 
  -2   5  11     1703.16     1725.06     40.16 o 
  -1   5  11       76.02       82.91      6.49 o 
   0   5  11       42.87       51.03      4.57 o 
   1   5  11     1227.72     1280.35     27.87 o 
   2   5  11      948.66      956.51     22.25 o 
   3   5  11       43.39       33.03      4.28 o 
   4   5  11        3.37        2.19      2.81 o 
   5   5  11      781.17      786.90     20.03 o 
   6   5  11       33.35       33.52      4.67 o 
   7   5  11        0.32       -0.72      2.88 o 
   8   5  11      311.12      341.35     19.80 o 
   9   5  11      317.22      310.65     12.21 o 
  10   5  11      213.88      229.25      9.76 o 
  11   5  11      350.03      327.04     11.31 o 
  12   5  11      205.11      185.29      9.71 o 
  13   5  11       90.25       87.64      6.23 o 
  14   5  11       92.95      115.10      6.58 o 
  15   5  11      126.18      148.74      8.10 o 
  16   5  11       53.20       43.69      6.39 o 
  17   5  11       18.59       28.18      6.63 o 
  18   5  11       45.34       65.72      9.32 o 
  19   5  11      225.62      219.91     17.29 o 
  20   5  11       71.03      100.02     13.60 o 
 -22   6  11       21.94       31.55      8.31 o 
 -21   6  11       13.82       22.67      7.44 o 
 -20   6  11        0.03       -3.19      5.72 o 
 -19   6  11       34.24       38.23     11.87 o 
 -18   6  11      135.40      120.76     11.83 o 
 -17   6  11        5.48       12.24      8.78 o 
 -16   6  11       37.43       27.12      6.65 o 
 -15   6  11        9.55       12.67      5.50 o 
 -14   6  11       29.08       28.14      6.17 o 
 -13   6  11        6.57        5.33      4.22 o 
 -12   6  11       34.85       48.77      9.75 o 
 -11   6  11        7.89        6.34      4.23 o 
 -10   6  11        0.82        3.96      3.87 o 
  -9   6  11        4.99        9.00      3.97 o 
  -8   6  11       47.39       47.89      6.14 o 
  -7   6  11      121.91      113.00     12.53 o 
  -6   6  11      237.96      209.75      9.21 o 
  -5   6  11      249.02      238.99     16.64 o 
  -4   6  11      118.70      111.08      8.89 o 
  -3   6  11      138.58      140.06     10.16 o 
  -2   6  11      307.92      287.32     11.64 o 
  -1   6  11        9.62        5.67      3.49 o 
   0   6  11      470.11      487.03     16.24 o 
   1   6  11      402.24      408.07     14.74 o 
   2   6  11     1637.07     1618.07     39.59 o 
   3   6  11       18.96       19.81      3.87 o 
   4   6  11      127.81      107.40      7.29 o 
   5   6  11      349.77      308.18     13.63 o 
   6   6  11        6.60        4.54      3.20 o 
   7   6  11       81.57       76.90      7.36 o 
   8   6  11       25.94       15.05      3.81 o 
   9   6  11       21.19       28.84      4.47 o 
  10   6  11       11.88       12.68      4.01 o 
  11   6  11       42.45       34.68      5.23 o 
  12   6  11       12.60       12.55      5.44 o 
  13   6  11        5.57        1.03      4.46 o 
  14   6  11       73.49       94.04      7.62 o 
  15   6  11       66.67       74.22      6.44 o 
  16   6  11      165.66      164.87     11.32 o 
  17   6  11        2.78        2.59      6.86 o 
  18   6  11       42.85       41.01     20.27 o 
  19   6  11        5.60       11.51     10.11 o 
 -21   7  11       10.41       12.47      7.15 o 
 -20   7  11      113.91      118.20     20.61 o 
 -19   7  11       83.04       76.87     10.52 o 
 -18   7  11       20.28       17.67      6.68 o 
 -17   7  11      221.76      208.91     15.51 o 
 -16   7  11       82.77       83.15     10.37 o 
 -15   7  11      228.57      220.20     14.57 o 
 -14   7  11      279.22      272.85     15.03 o 
 -13   7  11        0.97        2.16      4.50 o 
 -12   7  11      198.01      208.39     13.07 o 
 -11   7  11       63.84       62.21      9.69 o 
 -10   7  11        3.14        0.26      6.10 o 
  -9   7  11      123.10      119.14     12.41 o 
  -8   7  11      378.63      391.52     14.09 o 
  -7   7  11       35.20       33.51      5.00 o 
  -6   7  11      170.29      181.08     11.68 o 
  -5   7  11      291.99      268.62     13.82 o 
  -4   7  11        2.16        3.72      4.05 o 
  -3   7  11      101.73       86.72     10.60 o 
  -2   7  11      662.96      669.41     24.29 o 
  -1   7  11       19.19       27.42      5.20 o 
   0   7  11      593.75      614.63     19.78 o 
   1   7  11       47.51       44.57      8.51 o 
   2   7  11        2.93        2.32      3.68 o 
   3   7  11      163.98      156.34     10.45 o 
   4   7  11       57.48       48.06      8.97 o 
   5   7  11       57.35       65.07      7.34 o 
   6   7  11       12.03       12.53      4.79 o 
   7   7  11        0.01        1.86      6.72 o 
   8   7  11       26.85       19.71      4.25 o 
   9   7  11       49.47       47.41      5.95 o 
  10   7  11        0.05       -2.12      3.46 o 
  11   7  11      624.77      638.54     17.29 o 
  12   7  11      191.71      203.68      9.30 o 
  13   7  11      200.59      213.25     10.72 o 
  14   7  11      226.65      232.42     11.42 o 
  15   7  11        0.15        2.16      4.57 o 
  16   7  11        0.71       -0.78      6.55 o 
  17   7  11        6.80        4.88      8.92 o 
  18   7  11       11.43       18.77     10.46 o 
 -20   8  11       43.69       41.92     10.20 o 
 -19   8  11       20.02       20.76      7.75 o 
 -18   8  11       19.98       30.31      7.82 o 
 -17   8  11        3.55        0.87      5.51 o 
 -16   8  11       35.95       38.71     11.96 o 
 -15   8  11        8.04        9.24      5.89 o 
 -14   8  11      286.68      275.72     16.76 o 
 -13   8  11        8.15       10.78      5.61 o 
 -12   8  11      169.02      153.43     10.55 o 
 -11   8  11       77.02       75.63      7.69 o 
 -10   8  11      206.28      197.77     11.75 o 
  -9   8  11        8.38       10.11      4.34 o 
  -8   8  11      112.96      127.18     11.29 o 
  -7   8  11      148.02      186.69     13.49 o 
  -6   8  11      231.95      196.58     18.46 o 
  -5   8  11       80.32       86.33     12.30 o 
  -4   8  11      210.84      219.57     13.25 o 
  -3   8  11      182.56      172.30     13.21 o 
  -2   8  11        9.36        7.79      6.28 o 
  -1   8  11        4.75        3.44      5.21 o 
   0   8  11        5.37        1.01      5.77 o 
   1   8  11       59.10       59.31      7.20 o 
   2   8  11      144.84      126.65     13.14 o 
   3   8  11      170.64      175.39     11.66 o 
   4   8  11       86.03       93.75      9.00 o 
   5   8  11      133.89      121.12      8.41 o 
   6   8  11        3.87       -2.15      3.60 o 
   7   8  11      502.21      489.76     18.46 o 
   8   8  11       23.78       25.55      5.46 o 
   9   8  11       95.46       98.96      8.69 o 
  10   8  11       25.75       22.87      5.81 o 
  11   8  11       58.90       70.68      7.00 o 
  12   8  11        0.56        1.06      4.22 o 
  13   8  11        5.86        5.82      5.23 o 
  14   8  11        1.82       -0.47      5.19 o 
  15   8  11       92.67      105.25     10.37 o 
  16   8  11       24.39       25.72      7.57 o 
  17   8  11        1.01       20.85      9.81 o 
 -18   9  11       28.83       27.63      7.45 o 
 -17   9  11        6.16       12.01      4.50 o 
 -16   9  11        3.87       11.82      4.54 o 
 -15   9  11        6.14        7.16      5.15 o 
 -14   9  11       63.94       54.05     11.55 o 
 -13   9  11      108.46      103.46      9.57 o 
 -12   9  11       27.10       27.94      6.06 o 
 -11   9  11      260.67      277.65     17.03 o 
 -10   9  11       16.72       15.48      6.12 o 
  -9   9  11       30.19       27.40      7.88 o 
  -8   9  11       49.12       49.38      8.24 o 
  -7   9  11       32.94       23.44      6.82 o 
  -6   9  11       58.06       66.23      9.06 o 
  -5   9  11       17.83        6.68      9.40 o 
  -4   9  11       14.61        2.18      5.01 o 
  -3   9  11       37.32       27.11     12.27 o 
  -2   9  11      187.02      195.04     17.24 o 
  -1   9  11      259.01      298.67     16.74 o 
   0   9  11       40.82       38.72      8.18 o 
   1   9  11      443.67      428.33     26.07 o 
   2   9  11       90.37       95.73      7.62 o 
   3   9  11        3.29        3.20      4.39 o 
   4   9  11       45.66       54.92      6.54 o 
   5   9  11      101.33      104.68      8.44 o 
   6   9  11        0.00        0.58      4.15 o 
   7   9  11       93.75       92.33     12.10 o 
   8   9  11       96.54      110.75      9.03 o 
   9   9  11        5.10        2.26      6.13 o 
  10   9  11       51.00       41.84      9.54 o 
  11   9  11      138.00      134.12     10.85 o 
  12   9  11      406.73      413.96     25.43 o 
  13   9  11       25.15        9.49     19.74 o 
  14   9  11       63.82       60.99     10.78 o 
  15   9  11        0.01       -8.60      8.60 o 
  16   9  11       70.21       62.43      9.27 o 
 -17  10  11       20.85       15.91      6.03 o 
 -16  10  11        4.79        8.49      5.37 o 
 -15  10  11        0.56       -1.47      4.45 o 
 -14  10  11       10.16        9.49      5.02 o 
 -13  10  11       55.65       63.89      7.36 o 
 -12  10  11        0.39        2.23      4.45 o 
 -11  10  11        4.65        4.80      5.12 o 
 -10  10  11        3.21       -1.60      4.35 o 
  -9  10  11        7.02        3.29      4.62 o 
  -8  10  11      127.64      158.59     10.40 o 
  -7  10  11       70.95       59.92      9.43 o 
  -6  10  11       36.84       35.33      8.06 o 
  -5  10  11       14.04        6.52      4.73 o 
  -4  10  11       37.34       40.94      7.34 o 
  -3  10  11       23.05       26.04      5.70 o 
  -2  10  11        1.92        1.01      4.44 o 
  -1  10  11       17.62       17.63      5.42 o 
   0  10  11        2.97        3.56      4.90 o 
   1  10  11       89.31       67.58      8.02 o 
   2  10  11        0.00       -3.15      4.72 o 
   3  10  11        1.00        1.35      6.00 o 
   4  10  11        0.32        2.12      4.46 o 
   5  10  11       42.08       44.11      6.59 o 
   6  10  11       81.19       82.41     11.82 o 
   7  10  11      161.94      160.33     32.51 o 
   8  10  11        1.52        1.36      7.69 o 
   9  10  11       39.73       42.22      7.41 o 
  10  10  11       90.56      124.37     10.67 o 
  11  10  11        9.64       26.41      7.31 o 
  12  10  11       95.38      103.08     24.60 o 
  13  10  11        5.06       -7.10      7.10 o 
  14  10  11        1.28       10.05      8.72 o 
 -15  11  11       28.41       24.11      7.67 o 
 -14  11  11       10.13       13.94      6.78 o 
 -13  11  11        1.33        4.77      8.76 o 
 -12  11  11       11.85        9.63     12.20 o 
 -11  11  11       51.07       49.89      7.25 o 
 -10  11  11      307.20      325.36     14.59 o 
  -9  11  11       36.22       43.71     11.80 o 
  -8  11  11       53.26       46.88      9.47 o 
  -7  11  11      135.23      155.66     11.40 o 
  -6  11  11       14.80       27.58      6.37 o 
  -5  11  11      176.29      216.22     14.51 o 
  -4  11  11        6.20        4.43      5.53 o 
  -3  11  11      163.59      192.15     12.35 o 
  -2  11  11        1.21       10.94      5.67 o 
  -1  11  11       64.97       56.02      7.96 o 
   0  11  11       37.86       40.08      7.22 o 
   1  11  11       11.62        9.19      5.95 o 
   2  11  11      359.23      395.63     34.30 o 
   3  11  11        0.76       -6.42      6.42 o 
   4  11  11      104.37      135.54     14.01 o 
   5  11  11        0.02        3.43      7.41 o 
   6  11  11        8.53        8.64     11.50 o 
   7  11  11        2.05       -5.69      7.19 o 
   8  11  11       49.43       49.68     11.03 o 
   9  11  11       24.16       26.60      7.29 o 
  10  11  11        0.21      -11.24     12.61 o 
  11  11  11       41.64       51.01      9.83 o 
  12  11  11      168.13      163.39     14.79 o 
 -12  12  11       14.71        6.43      7.03 o 
 -11  12  11        9.48        4.21      6.61 o 
 -10  12  11       13.95       26.09      7.79 o 
  -9  12  11       62.51       58.78     13.02 o 
  -8  12  11      246.52      314.53     33.39 o 
  -7  12  11      875.54      880.61     31.63 o 
  -6  12  11      129.18      151.70     15.77 o 
  -5  12  11        0.34      -10.95     10.95 o 
  -4  12  11      239.93      259.70     16.78 o 
  -3  12  11      513.53      551.17     23.66 o 
  -2  12  11       50.07       60.77     10.44 o 
  -1  12  11       34.74       23.53     15.91 o 
   0  12  11      180.34      165.88     14.47 o 
   1  12  11       92.11       95.52     11.91 o 
   2  12  11       27.95       33.94      9.38 o 
   3  12  11       37.15       27.89     19.96 o 
   4  12  11       67.45       54.71     10.86 o 
   5  12  11       61.46       68.16     17.23 o 
   6  12  11        0.73        3.76      5.91 o 
   7  12  11        4.00        3.29      9.47 o 
   8  12  11       38.09       39.81      9.18 o 
   9  12  11        0.00       -6.19     10.38 o 
  -8  13  11        7.07        1.24      6.95 o 
  -7  13  11        1.18        7.45      7.18 o 
  -6  13  11        1.75        2.42      7.44 o 
  -5  13  11       85.62       73.78     11.19 o 
  -4  13  11       51.52       61.01     10.46 o 
  -3  13  11       96.57      134.88     27.04 o 
  -2  13  11       73.56       72.42     17.80 o 
  -1  13  11      138.23      143.16     14.14 o 
   0  13  11      321.25      349.34     20.21 o 
   1  13  11       13.83       20.71     15.65 o 
   2  13  11       41.88       40.76      9.86 o 
   3  13  11       27.67       14.25      6.41 o 
   4  13  11       17.94       12.37     13.89 o 
   5  13  11       17.40       20.58     10.24 o 
 -24   0  12       10.94        9.79      9.55 o 
 -23   0  12      113.04       98.92     16.18 o 
 -22   0  12        0.12        9.12      7.94 o 
 -21   0  12       39.82       29.20      9.95 o 
 -20   0  12        0.18        3.41      6.04 o 
 -19   0  12       34.93       64.17     11.49 o 
 -18   0  12      288.04      313.65     20.96 o 
 -17   0  12      516.90      529.76     28.09 o 
 -16   0  12      165.51      165.35     14.22 o 
 -15   0  12      318.89      300.77     18.38 o 
 -14   0  12      953.80      808.80     35.04 o 
 -13   0  12       29.98       29.23      6.12 o 
 -12   0  12        0.33        2.07      3.69 o 
 -11   0  12     1799.75     1779.85     64.85 o 
 -10   0  12       37.49       31.63      5.16 o 
  -9   0  12     1971.31     2040.67     71.70 o 
  -8   0  12      186.37      269.21     12.34 o 
  -7   0  12       32.65       16.21      2.16 o 
  -6   0  12       10.28        8.57      5.73 o 
  -5   0  12      105.76      108.54     13.60 o 
  -4   0  12        8.60        4.52      5.09 o 
  -3   0  12      896.66     1026.94     50.07 o 
  -2   0  12     1366.25     1516.65     68.34 o 
  -1   0  12      200.88      291.50     21.70 o 
   0   0  12      848.67      967.72     21.91 o 
   1   0  12     1338.02     1424.66     31.58 o 
   2   0  12        3.92        2.27      2.58 o 
   3   0  12      154.71      133.70      9.92 o 
   4   0  12       26.25       31.16      5.14 o 
   5   0  12     1486.32     1374.32     41.82 o 
   6   0  12        4.39        5.02      3.87 o 
   7   0  12      568.64      612.19     41.08 o 
   8   0  12        0.12       -3.25      3.95 o 
   9   0  12       35.80       44.09      7.63 o 
  10   0  12     1911.73     1995.25     60.50 o 
  11   0  12      144.54      173.11     17.91 o 
  12   0  12        0.16       -1.16      4.74 o 
  13   0  12      110.19       99.06     12.03 o 
  14   0  12      255.78      232.23     18.22 o 
  15   0  12     1017.75     1111.18     31.80 o 
  16   0  12      108.99      126.31     10.90 o 
  17   0  12       43.76       39.28      7.97 o 
  18   0  12      277.14      307.16     23.54 o 
  20   0  12       25.15       11.13     13.79 o 
  21   0  12        6.66       13.23     14.24 o 
 -24   1  12      140.97      161.25     14.78 o 
 -23   1  12       14.08       12.79      6.59 o 
 -22   1  12        2.92        0.39      5.17 o 
 -21   1  12       11.12        1.44      4.84 o 
 -20   1  12        6.59        4.10      4.70 o 
 -19   1  12        0.24       -1.63      4.11 o 
 -18   1  12      670.01      605.59     22.70 o 
 -17   1  12       32.29       40.57      6.11 o 
 -16   1  12        6.14        3.43      3.94 o 
 -15   1  12      159.27      158.33      9.15 o 
 -14   1  12       48.99       50.05      5.68 o 
 -13   1  12       16.89       11.86      3.41 o 
 -12   1  12       72.56       86.96      6.44 o 
 -11   1  12        6.86       10.22      3.04 o 
 -10   1  12      160.20      108.62      9.37 o 
  -9   1  12      242.16      231.12      8.54 o 
  -8   1  12      673.50      694.22     18.90 o 
  -7   1  12       54.89       62.01      2.90 o 
  -6   1  12       15.98       20.21      2.15 o 
  -5   1  12       23.83       38.46      3.08 o 
  -4   1  12      339.02      379.42     17.25 o 
  -3   1  12      453.30      446.63     19.57 o 
  -2   1  12       83.46       97.26     12.35 o 
  -1   1  12       36.44       40.06      2.72 o 
   0   1  12       12.16       13.47      1.26 o 
   1   1  12      284.33      310.51      7.26 o 
   2   1  12        2.05        3.16      1.92 o 
   3   1  12      130.07      139.94      6.21 o 
   4   1  12      523.39      564.96     14.56 o 
   5   1  12        1.51        0.08      2.50 o 
   6   1  12      237.08      222.34      8.93 o 
   7   1  12       95.62       81.58      6.18 o 
   8   1  12       66.78       65.97      5.93 o 
   9   1  12      760.77      756.73     20.32 o 
  10   1  12      145.37      143.77      9.10 o 
  11   1  12      208.69      221.40     11.65 o 
  12   1  12      436.08      416.50     14.95 o 
  13   1  12      296.22      315.68     13.55 o 
  14   1  12      118.97      121.24      9.69 o 
  15   1  12       94.80       77.48      7.99 o 
  16   1  12        6.03        5.46      4.00 o 
  17   1  12       15.27       11.43      4.47 o 
  18   1  12        0.68        4.53      6.44 o 
  19   1  12       97.80       84.79     18.52 o 
  20   1  12       18.35       20.95     10.37 o 
  21   1  12       12.09       20.81     13.84 o 
 -23   2  12       13.59       14.37      6.83 o 
 -22   2  12      120.08       97.64     16.55 o 
 -21   2  12       24.32       20.84      6.31 o 
 -20   2  12       11.08        7.57      5.26 o 
 -19   2  12      120.08      114.50     10.46 o 
 -18   2  12      142.40      155.39     11.72 o 
 -17   2  12      209.34      209.05     27.53 o 
 -16   2  12       36.86       42.09      6.26 o 
 -15   2  12      213.39      214.50     11.02 o 
 -14   2  12       29.28       23.80      4.53 o 
 -13   2  12        0.50       -1.05      2.65 o 
 -12   2  12      583.66      540.92     17.82 o 
 -11   2  12       81.68       90.50      6.48 o 
 -10   2  12      910.98      946.28     26.35 o 
  -9   2  12        8.14       13.22      5.48 o 
  -8   2  12      136.28      155.75      6.67 o 
  -7   2  12       28.15       33.22      3.09 o 
  -6   2  12       92.32      101.57      3.52 o 
  -5   2  12      210.79      180.30     12.55 o 
  -4   2  12      177.97      148.87      5.50 o 
  -3   2  12        0.83        0.17      1.71 o 
  -2   2  12      364.89      417.56     10.59 o 
  -1   2  12      169.98      171.99      5.75 o 
   0   2  12        0.56        2.94      1.30 o 
   1   2  12        0.01       -1.47      1.69 o 
   2   2  12      108.43      122.99      5.80 o 
   3   2  12      255.33      239.99     15.00 o 
   4   2  12       10.46        9.80      2.78 o 
   5   2  12       99.97       78.51      5.64 o 
   6   2  12      291.89      313.97     10.79 o 
   7   2  12       80.45       88.70      6.53 o 
   8   2  12      264.43      288.24     17.76 o 
   9   2  12       63.76       72.06      6.47 o 
  10   2  12      116.17      111.47      8.09 o 
  11   2  12      169.79      177.46     10.43 o 
  12   2  12       64.65       64.98      7.46 o 
  13   2  12       48.97       47.58      6.47 o 
  14   2  12      145.60      148.78      8.95 o 
  15   2  12        5.10        2.39      3.76 o 
  16   2  12      224.90      218.32     10.07 o 
  17   2  12       23.14       26.97      5.38 o 
  18   2  12       99.18       96.30     11.09 o 
  19   2  12       10.14       -7.55      8.32 o 
  20   2  12      337.73      336.39     20.31 o 
 -23   3  12       86.34      103.40     16.77 o 
 -22   3  12      196.37      202.31     15.90 o 
 -21   3  12        1.66       -4.91      4.91 o 
 -20   3  12       76.94       82.92      9.72 o 
 -19   3  12        6.49       10.96      5.19 o 
 -18   3  12       27.31       22.31      9.24 o 
 -17   3  12       36.96       29.44      6.08 o 
 -16   3  12       99.73       88.47      8.64 o 
 -15   3  12      493.89      496.37     31.24 o 
 -14   3  12      358.39      366.71     14.91 o 
 -13   3  12       53.77       60.00      6.22 o 
 -12   3  12     1306.95     1357.37     37.71 o 
 -11   3  12      713.86      687.98     21.37 o 
 -10   3  12      990.30      959.73     37.22 o 
  -9   3  12      221.47      229.30      9.56 o 
  -8   3  12      110.97      113.10      6.26 o 
  -7   3  12      396.19      402.19     13.16 o 
  -6   3  12       56.00       56.29      4.44 o 
  -5   3  12      324.78      329.20      7.64 o 
  -4   3  12     1150.19     1347.86     23.63 o 
  -3   3  12      285.27      309.60     15.84 o 
  -2   3  12       57.15       71.63      3.41 o 
  -1   3  12     1279.39     1355.35     23.95 o 
   0   3  12        0.79        1.91      2.14 o 
   1   3  12      980.54     1018.00     22.34 o 
   2   3  12      224.78      199.23     13.53 o 
   3   3  12     1655.15     1627.01     33.80 o 
   4   3  12      113.47      117.62      8.23 o 
   5   3  12      109.89      108.19      6.85 o 
   6   3  12      311.06      310.17     11.03 o 
   7   3  12      263.44      291.92     11.39 o 
   8   3  12      109.92      109.44     12.08 o 
   9   3  12      204.72      190.99     10.33 o 
  10   3  12        9.38        3.95      3.67 o 
  11   3  12       88.77       76.82      7.27 o 
  12   3  12        5.26       10.74      4.45 o 
  13   3  12      355.92      350.91     12.26 o 
  14   3  12       30.74       23.96      5.02 o 
  15   3  12       55.91       55.50      5.65 o 
  16   3  12      138.73      137.93      8.85 o 
  17   3  12       10.08        8.66      5.10 o 
  18   3  12       80.08       84.24     12.09 o 
  19   3  12        9.26        0.42      8.76 o 
  20   3  12       13.70       16.93     10.42 o 
 -23   4  12       95.67       96.90     20.26 o 
 -22   4  12       23.46       13.09      6.64 o 
 -21   4  12       96.01       78.18     10.12 o 
 -20   4  12        0.17        0.65      7.57 o 
 -19   4  12       93.00      124.70     12.80 o 
 -18   4  12        2.18        2.73      4.93 o 
 -17   4  12      566.43      583.72     22.57 o 
 -16   4  12       25.27       14.21      4.97 o 
 -15   4  12       81.05       85.40      8.44 o 
 -14   4  12       74.30       82.34      8.88 o 
 -13   4  12      185.77      156.47     10.05 o 
 -12   4  12      255.61      303.75     13.10 o 
 -11   4  12        9.58        6.60      3.39 o 
 -10   4  12       10.00        6.15      4.30 o 
  -9   4  12      431.24      448.55     15.79 o 
  -8   4  12      121.33      134.60      7.64 o 
  -7   4  12        0.35        1.95      2.75 o 
  -6   4  12      213.24      197.04      9.09 o 
  -5   4  12      161.08      175.97      9.67 o 
  -4   4  12      153.89      151.94      7.44 o 
  -3   4  12     2676.00     2838.05     61.36 o 
  -2   4  12      110.93      120.08      6.35 o 
  -1   4  12      786.07      839.38     20.52 o 
   0   4  12      601.05      634.06     17.79 o 
   1   4  12     2860.27     2997.73     57.66 o 
   2   4  12        0.75        4.14      2.89 o 
   3   4  12      824.56      791.04     33.68 o 
   4   4  12      242.39      244.63     10.68 o 
   5   4  12     1024.92      984.64     23.51 o 
   6   4  12        5.05        4.85      3.25 o 
   7   4  12      130.46      132.59      9.11 o 
   8   4  12       38.31       50.55      5.74 o 
   9   4  12      422.17      415.54     15.15 o 
  10   4  12       11.01        5.35      3.72 o 
  11   4  12        4.33       -2.34      3.59 o 
  12   4  12       27.59       37.29      6.06 o 
  13   4  12        0.09        1.24      3.85 o 
  14   4  12       11.22        4.82      4.23 o 
  15   4  12      138.60      154.53      9.20 o 
  16   4  12       25.84       19.53      4.93 o 
  17   4  12      220.76      228.95     11.83 o 
  18   4  12       23.55       17.97      9.38 o 
  19   4  12        0.04        1.43      9.01 o 
  20   4  12       58.82       71.66     14.62 o 
 -22   5  12        7.70        1.85      6.00 o 
 -21   5  12        1.53        4.96      6.54 o 
 -20   5  12        2.71        4.81      5.59 o 
 -19   5  12      157.99      163.01     13.49 o 
 -18   5  12      218.94      216.45     15.24 o 
 -17   5  12       58.58       73.33      8.95 o 
 -16   5  12      332.04      297.25     18.90 o 
 -15   5  12        8.27        5.66      4.76 o 
 -14   5  12      109.51      102.85      9.44 o 
 -13   5  12        7.57       10.69      4.46 o 
 -12   5  12       55.11       60.26      6.98 o 
 -11   5  12       64.99       51.03      6.45 o 
 -10   5  12       16.50       14.12      4.19 o 
  -9   5  12      119.52      130.91      9.19 o 
  -8   5  12        7.20        5.09      3.31 o 
  -7   5  12       89.76       69.22      6.77 o 
  -6   5  12        0.15       -3.43      3.43 o 
  -5   5  12        2.55        7.82      2.87 o 
  -4   5  12      138.27      128.10      7.89 o 
  -3   5  12      293.73      254.65     10.36 o 
  -2   5  12       14.85       18.99      3.92 o 
  -1   5  12        5.72       11.10      5.24 o 
   0   5  12      197.36      205.15     15.85 o 
   1   5  12        0.00        0.10      3.21 o 
   2   5  12      840.96      868.33     41.73 o 
   3   5  12      137.81      137.36      8.85 o 
   4   5  12      463.71      486.39     16.75 o 
   5   5  12       21.18       18.03      4.01 o 
   6   5  12       48.60       48.06      5.40 o 
   7   5  12       55.00       57.66      6.00 o 
   8   5  12       18.63       14.48      4.41 o 
   9   5  12       71.56       61.94      6.63 o 
  10   5  12       87.17      100.86      8.40 o 
  11   5  12      164.71      183.87     11.18 o 
  12   5  12        2.58        0.41      3.75 o 
  13   5  12      375.12      339.82     12.59 o 
  14   5  12        7.37        8.38      4.63 o 
  15   5  12        3.13        2.33      3.67 o 
  16   5  12      311.76      312.84     13.81 o 
  17   5  12      112.97      136.80     13.07 o 
  18   5  12      115.00      127.53     13.93 o 
  19   5  12        8.28        4.39     14.95 o 
 -21   6  12        0.01       -1.19      5.96 o 
 -20   6  12       53.46       53.93      9.17 o 
 -19   6  12        4.29       -1.99      5.74 o 
 -18   6  12      122.15      120.44     11.99 o 
 -17   6  12       13.92       20.52      6.48 o 
 -16   6  12      496.99      460.05     20.42 o 
 -15   6  12        1.99       -4.20      4.20 o 
 -14   6  12       20.54       26.64      6.09 o 
 -13   6  12        1.25       -2.12      3.90 o 
 -12   6  12        0.50        4.77      5.27 o 
 -11   6  12       69.53       65.66      7.56 o 
 -10   6  12        2.03        2.77      3.77 o 
  -9   6  12        8.54        9.97      4.12 o 
  -8   6  12       23.93       23.71      4.94 o 
  -7   6  12       52.14       39.40      4.83 o 
  -6   6  12      309.03      321.46     11.74 o 
  -5   6  12       30.41       32.42      5.54 o 
  -4   6  12      110.61      112.96      9.45 o 
  -3   6  12        3.87        4.70      3.25 o 
  -2   6  12      119.44      125.00      8.55 o 
  -1   6  12       14.28        4.87      3.35 o 
   0   6  12      127.99      120.48      8.58 o 
   1   6  12        6.73        3.77      3.46 o 
   2   6  12      526.59      526.11     17.67 o 
   3   6  12        0.11        1.72      3.39 o 
   4   6  12        0.30        8.85      4.36 o 
   5   6  12        0.01       -1.21      3.04 o 
   6   6  12       75.25       82.97      6.99 o 
   7   6  12      113.65      111.33     11.32 o 
   8   6  12      108.11      108.08      8.32 o 
   9   6  12      113.54      125.14      9.08 o 
  10   6  12       94.11       82.86      6.83 o 
  11   6  12       44.53       40.53      6.34 o 
  12   6  12       43.96       53.77      6.05 o 
  13   6  12        0.88        1.86      4.38 o 
  14   6  12       20.76       38.26      5.40 o 
  15   6  12        0.09       -4.00      4.00 o 
  16   6  12       21.36       24.74      9.50 o 
  17   6  12       33.19       51.77     11.33 o 
  18   6  12      173.22      193.48     16.66 o 
 -20   7  12        2.59       -3.66      5.70 o 
 -19   7  12       34.52       34.16      7.98 o 
 -18   7  12        0.01       -0.93      5.43 o 
 -17   7  12        7.74        4.23      5.45 o 
 -16   7  12       92.85      106.15     11.21 o 
 -15   7  12        1.19       -0.37      4.65 o 
 -14   7  12       20.58       27.62      6.72 o 
 -13   7  12        0.16       -2.27      4.22 o 
 -12   7  12      342.94      347.42     16.62 o 
 -11   7  12        1.72       -0.48      3.99 o 
 -10   7  12       42.16       44.25      6.91 o 
  -9   7  12        6.17        5.75      4.86 o 
  -8   7  12      192.73      173.52     10.10 o 
  -7   7  12        0.39       -3.46      3.46 o 
  -6   7  12      444.58      436.43     18.38 o 
  -5   7  12      146.72      129.12     10.69 o 
  -4   7  12       16.06       15.62      5.17 o 
  -3   7  12       68.86       55.13      7.44 o 
  -2   7  12      120.49      115.51      8.79 o 
  -1   7  12       18.40       17.44      9.17 o 
   0   7  12      166.74      166.74     10.69 o 
   1   7  12      103.21      108.30      8.79 o 
   2   7  12        4.59        3.85      3.80 o 
   3   7  12       93.19       94.26     13.97 o 
   4   7  12       31.14       35.95      7.09 o 
   5   7  12        0.46        9.98      4.63 o 
   6   7  12      148.84      140.62     10.73 o 
   7   7  12        0.45        0.57      4.25 o 
   8   7  12       84.73       83.10      7.57 o 
   9   7  12        0.02       -1.48      4.17 o 
  10   7  12        1.11        0.59      3.67 o 
  11   7  12        4.82        1.35      4.08 o 
  12   7  12      121.81      138.66      9.89 o 
  13   7  12        2.51       -0.73      6.93 o 
  14   7  12       13.76        9.63      4.82 o 
  15   7  12       18.22       19.77      5.08 o 
  16   7  12       12.73       20.20     13.52 o 
  17   7  12       14.89       18.51      9.89 o 
 -19   8  12       32.46       33.87      8.57 o 
 -18   8  12        5.97        5.14      5.90 o 
 -17   8  12       57.82       62.03      9.60 o 
 -16   8  12        2.38       -1.81      6.16 o 
 -15   8  12      159.56      165.06     14.14 o 
 -14   8  12       86.28       85.60     10.45 o 
 -13   8  12        0.00        2.80      5.15 o 
 -12   8  12      221.92      236.38     12.71 o 
 -11   8  12       17.63       24.86      8.48 o 
 -10   8  12        0.04       -1.92      3.62 o 
  -9   8  12      123.02      127.72     11.48 o 
  -8   8  12      604.63      580.38     38.95 o 
  -7   8  12       71.15       54.74      8.17 o 
  -6   8  12       87.92       66.37      8.68 o 
  -5   8  12       60.69       60.94      8.39 o 
  -4   8  12        7.02        7.71     12.65 o 
  -3   8  12        1.58       -1.32      4.26 o 
  -2   8  12      234.55      261.32     14.81 o 
  -1   8  12       31.24       21.75      8.49 o 
   0   8  12       83.05       87.66      8.45 o 
   1   8  12       34.36       25.65      5.73 o 
   2   8  12      238.50      222.66     15.75 o 
   3   8  12        1.13       -4.15      4.15 o 
   4   8  12      487.52      497.01     18.80 o 
   5   8  12       18.06       12.16      5.33 o 
   6   8  12       36.63       40.47      6.91 o 
   7   8  12       11.39        9.16      4.69 o 
   8   8  12      240.50      238.55     12.41 o 
   9   8  12        2.39       -4.14      4.14 o 
  10   8  12        4.64        5.48      5.20 o 
  11   8  12      338.45      328.65     14.46 o 
  12   8  12       86.81       93.03     10.47 o 
  13   8  12       81.94       91.88      9.81 o 
  14   8  12       36.51       36.69      7.22 o 
  15   8  12      147.48      150.90     17.48 o 
  16   8  12      170.16      175.98     15.73 o 
 -18   9  12        1.83       -1.88      5.26 o 
 -17   9  12        0.34       -3.78      4.84 o 
 -16   9  12        0.79       -2.17      4.64 o 
 -15   9  12       13.97        7.33      5.37 o 
 -14   9  12       16.37        6.43      5.19 o 
 -13   9  12       34.45       42.75      7.58 o 
 -12   9  12       14.41        5.46      4.72 o 
 -11   9  12       16.20       13.65      6.38 o 
 -10   9  12        2.78        7.54      5.47 o 
  -9   9  12       53.88       70.96     12.80 o 
  -8   9  12       29.04       32.58      7.22 o 
  -7   9  12       11.71       12.39      5.86 o 
  -6   9  12       30.16       33.53      9.25 o 
  -5   9  12        0.41       -0.26      4.85 o 
  -4   9  12       29.61       39.42      7.69 o 
  -3   9  12        0.00       -3.21      4.73 o 
  -2   9  12        6.30       11.99      6.60 o 
  -1   9  12       75.47       84.51     10.38 o 
   0   9  12      100.60       99.01     11.45 o 
   1   9  12      146.25      162.61     11.79 o 
   2   9  12        5.05        9.62      5.03 o 
   3   9  12       98.44      108.84     10.08 o 
   4   9  12       75.16       84.03      7.62 o 
   5   9  12       48.17       66.24      7.22 o 
   6   9  12       11.55       15.39      4.99 o 
   7   9  12        0.00        4.21      5.23 o 
   8   9  12      182.95      183.64     11.41 o 
   9   9  12        4.51        3.66      5.09 o 
  10   9  12        0.32        0.90      7.95 o 
  11   9  12       48.34       35.11     10.26 o 
  12   9  12       25.19       23.70      7.50 o 
  13   9  12      113.59      120.55     11.22 o 
  14   9  12       32.09       24.74      9.58 o 
  15   9  12       57.45       58.69      9.04 o 
 -16  10  12        2.74       -4.85      4.85 o 
 -15  10  12        4.14        7.57      9.63 o 
 -14  10  12        3.40       -4.03      5.67 o 
 -13  10  12       11.65        2.76      7.89 o 
 -12  10  12       20.81        9.01      6.86 o 
 -11  10  12       85.24       79.67     10.92 o 
 -10  10  12      103.49      103.66     24.05 o 
  -9  10  12      106.95      115.81     12.61 o 
  -8  10  12       85.24       77.11     10.45 o 
  -7  10  12        0.33        5.62      9.77 o 
  -6  10  12        2.48       15.39      6.08 o 
  -5  10  12        0.06       -1.62      5.49 o 
  -4  10  12       26.35       29.17      7.85 o 
  -3  10  12       52.17       45.26      8.92 o 
  -2  10  12       49.78       56.89      9.64 o 
  -1  10  12        0.55       10.89      6.52 o 
   0  10  12       48.49       48.93      9.25 o 
   1  10  12       29.05       26.72      6.20 o 
   2  10  12      113.73      110.34      9.90 o 
   3  10  12        2.39        5.73      4.76 o 
   4  10  12      241.13      262.28     17.05 o 
   5  10  12       41.27       38.06      7.35 o 
   6  10  12       10.37       11.41      5.34 o 
   7  10  12       79.12       81.04      9.42 o 
   8  10  12       76.56       88.50     16.25 o 
   9  10  12      146.42      138.30     14.58 o 
  10  10  12        1.67        2.63      8.35 o 
  11  10  12      243.52      236.35     14.31 o 
  12  10  12       84.04       86.18     11.72 o 
  13  10  12        0.06       -1.30      8.26 o 
 -14  11  12       26.61       29.18      9.61 o 
 -13  11  12       84.21       72.86     20.91 o 
 -12  11  12       39.21       41.29      7.06 o 
 -11  11  12        7.65        3.75      5.13 o 
 -10  11  12       29.03       26.22      7.07 o 
  -9  11  12        0.04        6.72      5.45 o 
  -8  11  12       34.29       36.52      9.23 o 
  -7  11  12       72.26       65.99      8.20 o 
  -6  11  12      320.30      319.97     14.87 o 
  -5  11  12      258.13      252.61     13.71 o 
  -4  11  12       66.32       73.43      8.66 o 
  -3  11  12      192.33      229.98     17.06 o 
  -2  11  12      133.91      140.19     11.02 o 
  -1  11  12        0.97       -1.64      5.45 o 
   0  11  12       40.39       43.63      7.45 o 
   1  11  12       15.46        9.05      6.14 o 
   2  11  12        6.36        3.78      5.81 o 
   3  11  12       55.05       72.73     11.06 o 
   4  11  12       50.69       48.13     11.25 o 
   5  11  12       64.66       89.82     13.90 o 
   6  11  12       16.46       17.43     14.23 o 
   7  11  12       46.42       39.56      9.97 o 
   8  11  12       45.58       55.52     11.15 o 
   9  11  12       64.27       69.93     16.86 o 
  10  11  12       77.54       54.20      8.87 o 
  11  11  12        8.99       18.53      8.98 o 
 -11  12  12       68.38       69.77     13.54 o 
 -10  12  12      100.02      100.59     11.46 o 
  -9  12  12        4.45        3.21      6.80 o 
  -8  12  12        9.09       22.59      8.11 o 
  -7  12  12      276.45      349.66     25.45 o 
  -6  12  12        2.63       -6.69      6.69 o 
  -5  12  12      102.93      115.34     12.45 o 
  -4  12  12       54.30       71.93     10.69 o 
  -3  12  12       59.87       51.88     10.19 o 
  -2  12  12        6.14        9.29      8.15 o 
  -1  12  12       62.39       59.95     12.44 o 
   0  12  12      263.13      261.64     33.91 o 
   1  12  12       58.63       82.20     11.77 o 
   2  12  12       29.84       30.82      9.55 o 
   3  12  12      214.93      233.80     23.73 o 
   4  12  12       68.75      101.77     12.95 o 
   5  12  12       25.87       30.05     10.13 o 
   6  12  12        6.23       12.83      8.98 o 
   7  12  12       92.36       90.58     12.90 o 
   8  12  12       25.45        8.05      8.02 o 
  -6  13  12      144.19      151.28     14.23 o 
  -5  13  12        0.23       -0.24      7.86 o 
  -4  13  12        0.81        0.95      7.47 o 
  -3  13  12      107.79      148.61     14.26 o 
  -2  13  12       20.89       16.81     12.12 o 
  -1  13  12       90.10      112.08     12.86 o 
   0  13  12        0.32        7.27     12.13 o 
   1  13  12        4.93        9.44      7.98 o 
   2  13  12       24.67       17.80      9.11 o 
   3  13  12        5.82        2.01      9.12 o 
 -23   1  13       58.53       60.95      9.79 o 
 -22   1  13       15.87        7.87      5.64 o 
 -21   1  13        8.18        5.79      5.14 o 
 -20   1  13       29.75       30.07     10.68 o 
 -19   1  13       95.17      110.45     10.22 o 
 -18   1  13      265.81      278.84     14.27 o 
 -17   1  13       14.29       23.79      8.95 o 
 -16   1  13      123.22      139.20     19.43 o 
 -15   1  13       18.30       14.60      4.06 o 
 -14   1  13      135.23      125.40      8.19 o 
 -13   1  13       28.43       32.96      6.65 o 
 -12   1  13        6.65        3.26      2.72 o 
 -11   1  13      835.57      771.94     22.30 o 
 -10   1  13       88.14       75.92      5.27 o 
  -9   1  13       64.73       65.20      4.51 o 
  -8   1  13       12.01       12.01      2.23 o 
  -7   1  13        2.02        2.22      1.27 o 
  -6   1  13      218.96      222.09      6.54 o 
  -5   1  13      709.42      674.90     14.55 o 
  -4   1  13       41.38       60.86      7.95 o 
  -3   1  13      452.81      477.72     27.83 o 
  -2   1  13        3.01        0.22      2.43 o 
  -1   1  13      507.24      566.88     13.15 o 
   0   1  13       10.19       15.34      2.88 o 
   1   1  13        9.27       14.71      2.40 o 
   2   1  13      311.36      301.75      9.22 o 
   3   1  13      509.16      482.81     13.02 o 
   4   1  13        0.08       -1.16      2.28 o 
   5   1  13     1501.49     1495.54     39.78 o 
   6   1  13      281.39      300.59     10.66 o 
   7   1  13      548.87      506.44     15.05 o 
   8   1  13      323.50      289.09     11.14 o 
   9   1  13       91.53       92.53      7.21 o 
  10   1  13       46.31       58.85      8.57 o 
  11   1  13       90.20       79.64      7.59 o 
  12   1  13      517.06      529.93     23.55 o 
  13   1  13        3.11       -3.62      3.81 o 
  14   1  13       60.13       53.21      7.24 o 
  15   1  13       33.18       23.16      5.94 o 
  16   1  13        9.85        2.51      4.55 o 
  17   1  13        1.37       -1.52      4.17 o 
  18   1  13        0.77       -2.49      6.12 o 
  19   1  13       45.36       31.12     10.34 o 
  20   1  13        0.29       -3.45      9.23 o 
 -23   2  13        2.78       -2.76      5.64 o 
 -22   2  13       12.12       18.22     13.95 o 
 -21   2  13        6.81       16.42      6.14 o 
 -20   2  13       13.16       13.42      5.56 o 
 -19   2  13      116.11      103.50     11.66 o 
 -18   2  13       44.80       46.87     10.19 o 
 -17   2  13       63.35       48.36      6.87 o 
 -16   2  13       25.12       16.88      4.77 o 
 -15   2  13      418.54      383.37     15.50 o 
 -14   2  13        6.15        4.69      3.70 o 
 -13   2  13      342.26      355.58     13.80 o 
 -12   2  13       48.65       53.79      5.39 o 
 -11   2  13       19.52       21.67      4.90 o 
 -10   2  13      225.17      217.11      9.01 o 
  -9   2  13      115.10      103.75      6.04 o 
  -8   2  13      181.97      174.73      7.11 o 
  -7   2  13        0.32       -0.14      1.66 o 
  -6   2  13       70.50       73.32      4.93 o 
  -5   2  13      255.87      271.76      9.89 o 
  -4   2  13      181.03      198.02      8.20 o 
  -3   2  13       72.99       83.46      5.69 o 
  -2   2  13      188.54      212.86      8.73 o 
  -1   2  13      285.81      320.88      9.63 o 
   0   2  13      265.20      271.61      7.59 o 
   1   2  13      189.39      189.58      7.03 o 
   2   2  13      439.86      484.17     18.09 o 
   3   2  13      191.70      177.20      7.59 o 
   4   2  13      721.49      729.42     18.27 o 
   5   2  13        7.14        5.96      3.54 o 
   6   2  13       15.17       13.54      3.89 o 
   7   2  13        0.33       -1.07      2.78 o 
   8   2  13        0.23       -2.28      2.90 o 
   9   2  13      116.19       88.91      7.20 o 
  10   2  13      557.09      576.65     23.77 o 
  11   2  13       12.31       23.03      5.02 o 
  12   2  13       27.68       26.95      5.53 o 
  13   2  13        6.36        8.21      4.59 o 
  14   2  13        5.35        6.18      5.16 o 
  15   2  13        0.78       -1.21      4.11 o 
  16   2  13       17.40        7.89      4.99 o 
  17   2  13       10.95        3.04      4.53 o 
  18   2  13        0.24       -1.07      8.59 o 
  19   2  13       14.47       13.92      9.43 o 
  20   2  13        0.07        9.25     16.61 o 
 -22   3  13        8.14        1.18      9.64 o 
 -21   3  13        9.03        8.21      5.73 o 
 -20   3  13       39.37       52.81      8.21 o 
 -19   3  13       31.46       31.53      6.74 o 
 -18   3  13       48.82       50.28      7.42 o 
 -17   3  13      161.04      153.57     11.60 o 
 -16   3  13       19.19       19.70      5.29 o 
 -15   3  13       41.59       38.02      5.80 o 
 -14   3  13        9.83       12.06      4.02 o 
 -13   3  13       58.73       59.94      6.31 o 
 -12   3  13      205.57      230.05     12.93 o 
 -11   3  13       11.85       14.43      3.56 o 
 -10   3  13        6.01        7.32      2.94 o 
  -9   3  13       11.91       19.57      3.53 o 
  -8   3  13       62.14       57.52      4.88 o 
  -7   3  13        0.05        1.33      2.14 o 
  -6   3  13        0.88        1.94      2.31 o 
  -5   3  13      184.75      155.59      6.49 o 
  -4   3  13      453.15      459.19     14.20 o 
  -3   3  13      506.33      492.10     12.54 o 
  -2   3  13     1664.17     1780.77     35.35 o 
  -1   3  13       89.57       96.65      5.35 o 
   0   3  13      243.87      237.52      8.17 o 
   1   3  13      159.09      181.89      7.44 o 
   2   3  13      569.03      568.43     14.99 o 
   3   3  13     1594.02     1562.24     33.10 o 
   4   3  13      364.14      377.10     11.98 o 
   5   3  13      694.42      705.26     28.10 o 
   6   3  13      327.21      339.62     13.59 o 
   7   3  13      433.24      481.96     15.08 o 
   8   3  13       19.49       11.26      4.52 o 
   9   3  13       10.06       11.72      4.03 o 
  10   3  13       77.53       64.37      6.84 o 
  11   3  13        0.62       -2.16      3.61 o 
  12   3  13      112.15      108.28     11.28 o 
  13   3  13       29.28       31.78      6.07 o 
  14   3  13       18.50       16.18      5.44 o 
  15   3  13        7.87        7.37      4.53 o 
  16   3  13        6.30        8.46      5.18 o 
  17   3  13      380.41      385.50     15.34 o 
  18   3  13       56.21       31.91     10.17 o 
  19   3  13       29.89       22.76     10.43 o 
 -22   4  13       18.03       28.27      9.49 o 
 -21   4  13       92.91      125.37     36.17 o 
 -20   4  13      115.83      124.56     14.30 o 
 -19   4  13       22.86       31.82      7.12 o 
 -18   4  13       62.40       70.75     12.41 o 
 -17   4  13      215.11      242.05     13.60 o 
 -16   4  13      132.66      130.77     10.69 o 
 -15   4  13       50.95       47.99      6.52 o 
 -14   4  13       78.67       80.94      8.02 o 
 -13   4  13     1071.15     1036.24     71.24 o 
 -12   4  13      186.79      162.37      9.53 o 
 -11   4  13       67.70       65.13      8.22 o 
 -10   4  13      382.79      342.34     13.52 o 
  -9   4  13        1.03       -0.79      5.64 o 
  -8   4  13        1.21        0.01      2.55 o 
  -7   4  13        5.62        7.06      3.05 o 
  -6   4  13       72.27       68.88      5.92 o 
  -5   4  13      597.81      592.15     34.85 o 
  -4   4  13     1149.09     1165.42     23.95 o 
  -3   4  13       27.31       20.07      3.67 o 
  -2   4  13      839.58      812.94     21.46 o 
  -1   4  13      681.36      699.44     17.19 o 
   0   4  13      235.61      265.28      9.40 o 
   1   4  13     2503.74     2739.04     53.37 o 
   2   4  13       35.88       32.00      5.31 o 
   3   4  13     1190.31     1175.71     26.64 o 
   4   4  13     2559.11     2624.80     52.52 o 
   5   4  13        0.72       -2.75      2.75 o 
   6   4  13       20.76       22.07      4.28 o 
   7   4  13       44.81       35.31      5.11 o 
   8   4  13       73.31       81.84      9.13 o 
   9   4  13      190.43      191.93     16.05 o 
  10   4  13      157.04      179.19     10.85 o 
  11   4  13       62.98       67.89      7.29 o 
  12   4  13        6.83        7.98      4.47 o 
  13   4  13       57.27       60.04      7.51 o 
  14   4  13       23.08       17.55      5.04 o 
  15   4  13        0.64       -1.52      4.52 o 
  16   4  13        5.37        7.88      4.74 o 
  17   4  13      338.16      333.91     27.31 o 
  18   4  13        3.36        0.70      8.79 o 
  19   4  13       93.77      113.48     14.20 o 
 -21   5  13       15.56        6.24      6.10 o 
 -20   5  13       29.83       40.63     13.82 o 
 -19   5  13      196.23      164.36     18.91 o 
 -18   5  13        1.09        2.01      4.94 o 
 -17   5  13        6.85       -2.81      4.45 o 
 -16   5  13       26.46       31.13      8.86 o 
 -15   5  13        0.15       -1.56      4.03 o 
 -14   5  13        0.48       -0.57      3.69 o 
 -13   5  13      130.25      135.99     10.43 o 
 -12   5  13       54.21       59.61     14.05 o 
 -11   5  13        2.90        2.60      3.46 o 
 -10   5  13      270.93      315.69     13.76 o 
  -9   5  13        2.58        5.27      3.58 o 
  -8   5  13       34.93       39.36      5.40 o 
  -7   5  13       30.36       29.34      4.92 o 
  -6   5  13      633.34      589.70     20.06 o 
  -5   5  13      439.28      470.41     14.96 o 
  -4   5  13      257.09      255.17     10.43 o 
  -3   5  13        4.18        6.65      3.17 o 
  -2   5  13        0.40       -2.69      2.69 o 
  -1   5  13      828.02      810.54     22.51 o 
   0   5  13       45.81       43.90      5.33 o 
   1   5  13      127.03      109.75      8.06 o 
   2   5  13     1587.55     1660.26     35.47 o 
   3   5  13      369.91      361.03     12.14 o 
   4   5  13      273.25      268.11     12.40 o 
   5   5  13     1055.13     1095.01     26.36 o 
   6   5  13      627.26      675.63     19.03 o 
   7   5  13        0.13       -1.45      3.22 o 
   8   5  13       73.51       78.35      7.17 o 
   9   5  13      788.30      795.13     34.89 o 
  10   5  13       21.32       20.66      5.95 o 
  11   5  13      409.44      417.22     15.67 o 
  12   5  13       61.30       55.84      8.89 o 
  13   5  13        5.14        9.35      5.81 o 
  14   5  13        7.82        2.99      4.63 o 
  15   5  13        4.23        5.02      4.90 o 
  16   5  13       55.33       54.54      7.88 o 
  17   5  13       37.00       33.47      8.58 o 
  18   5  13       39.03       56.29     11.61 o 
 -21   6  13        1.68       -1.61      5.78 o 
 -20   6  13        1.29       -0.09      5.52 o 
 -19   6  13        1.98        6.23      5.63 o 
 -18   6  13      146.78      144.76     13.12 o 
 -17   6  13       29.43       31.86     14.50 o 
 -16   6  13        7.54        4.49      5.22 o 
 -15   6  13      100.01       80.50     12.10 o 
 -14   6  13      157.45      148.60     11.85 o 
 -13   6  13      146.49      156.18     11.82 o 
 -12   6  13       30.43       24.86      5.71 o 
 -11   6  13      322.35      320.54     23.43 o 
 -10   6  13      163.08      142.19     10.73 o 
  -9   6  13      382.47      382.59     16.31 o 
  -8   6  13       53.17       51.71      6.81 o 
  -7   6  13       18.36       22.24      4.72 o 
  -6   6  13        5.36        6.20      3.85 o 
  -5   6  13       17.30       14.19      6.02 o 
  -4   6  13        0.46        2.12      3.44 o 
  -3   6  13       31.01       20.46      4.47 o 
  -2   6  13       36.85       38.88      5.42 o 
  -1   6  13      353.00      325.59     13.04 o 
   0   6  13       19.23       12.64      4.11 o 
   1   6  13       48.85       43.50      5.68 o 
   2   6  13      103.16       98.96      9.80 o 
   3   6  13       62.11       77.49     11.78 o 
   4   6  13      350.45      386.61     15.29 o 
   5   6  13       32.57       42.82      6.26 o 
   6   6  13       81.93       69.89      8.88 o 
   7   6  13       67.62       67.74     10.30 o 
   8   6  13        0.86        4.08      3.81 o 
   9   6  13        3.57        4.99      4.19 o 
  10   6  13       29.71       40.69      9.00 o 
  11   6  13      333.94      330.25     14.43 o 
  12   6  13       30.07       26.32      5.55 o 
  13   6  13      372.47      364.15     13.54 o 
  14   6  13       81.84       90.35     14.17 o 
  15   6  13        6.50       15.81      6.31 o 
  16   6  13       17.00       21.90      7.84 o 
  17   6  13       59.73       71.71     14.69 o 
 -20   7  13       30.07       45.21     10.57 o 
 -19   7  13       13.98       11.14      6.47 o 
 -18   7  13        3.16       10.39      6.25 o 
 -17   7  13       97.80       89.39     23.57 o 
 -16   7  13       46.97       46.64     11.31 o 
 -15   7  13      372.38      375.68     18.42 o 
 -14   7  13      220.75      227.51     16.45 o 
 -13   7  13      121.20      129.82     18.88 o 
 -12   7  13      368.71      344.78     16.70 o 
 -11   7  13        9.71        8.76      5.14 o 
 -10   7  13       75.31       89.73     13.28 o 
  -9   7  13       12.58       13.08      4.09 o 
  -8   7  13       19.30       23.47      4.59 o 
  -7   7  13        0.73       10.17      4.63 o 
  -6   7  13       29.33       23.90     11.18 o 
  -5   7  13       58.75       76.26      8.69 o 
  -4   7  13       18.70       16.60      6.21 o 
  -3   7  13        3.97        0.16      4.03 o 
  -2   7  13      179.84      149.13     10.08 o 
  -1   7  13       32.46       38.69      5.84 o 
   0   7  13        3.69        2.72      4.08 o 
   1   7  13      112.50       89.83      8.22 o 
   2   7  13      271.77      273.83     29.13 o 
   3   7  13        0.54       -2.10      3.75 o 
   4   7  13      252.31      267.25     14.05 o 
   5   7  13       10.01       13.80      4.96 o 
   6   7  13        1.39        1.51      5.00 o 
   7   7  13        1.79       -1.22      4.33 o 
   8   7  13       20.81       16.36      5.88 o 
   9   7  13       91.84       94.07      9.82 o 
  10   7  13       91.78       97.07      8.93 o 
  11   7  13      140.51      139.67      9.11 o 
  12   7  13       27.77       31.06      6.01 o 
  13   7  13       63.38       71.93      7.70 o 
  14   7  13       19.67       21.98      6.87 o 
  15   7  13      186.40      178.17     11.01 o 
  16   7  13       21.97       14.98      7.58 o 
 -18   8  13       10.86       10.66      6.53 o 
 -17   8  13       52.92       45.22     19.79 o 
 -16   8  13       68.73       65.24     13.64 o 
 -15   8  13       12.56        9.41      7.68 o 
 -14   8  13       40.39       43.79      8.33 o 
 -13   8  13      146.92      143.58     10.60 o 
 -12   8  13       15.47       12.73      4.86 o 
 -11   8  13        0.39        1.44      4.15 o 
 -10   8  13      106.80       90.81      8.31 o 
  -9   8  13      116.00      122.23     17.38 o 
  -8   8  13       53.03       47.82      7.70 o 
  -7   8  13        0.16       -0.78      4.70 o 
  -6   8  13        1.20       -4.43      4.43 o 
  -5   8  13      109.22       78.60      9.44 o 
  -4   8  13      276.07      262.01     14.93 o 
  -3   8  13       95.25      104.14     10.68 o 
  -2   8  13       81.33       69.71     12.66 o 
  -1   8  13        6.74        7.38      5.29 o 
   0   8  13       82.04       71.12      7.87 o 
   1   8  13       57.37       60.56      7.42 o 
   2   8  13      210.89      225.72     21.75 o 
   3   8  13       61.40       63.38     11.49 o 
   4   8  13      146.51      124.01     10.46 o 
   5   8  13        0.18        5.75      4.85 o 
   6   8  13       58.28       68.08     10.78 o 
   7   8  13      210.76      212.42     18.32 o 
   8   8  13      125.38      124.68     11.31 o 
   9   8  13       35.74       36.98      7.16 o 
  10   8  13      225.27      244.75     17.50 o 
  11   8  13       23.15       20.28      6.34 o 
  12   8  13      118.65      140.21     12.83 o 
  13   8  13        1.84        5.28      8.73 o 
  14   8  13       84.88       98.38     26.46 o 
  15   8  13        1.28       13.17      6.87 o 
 -17   9  13      226.72      242.20     15.24 o 
 -16   9  13       15.49       17.68      6.16 o 
 -15   9  13        4.10        0.24      4.80 o 
 -14   9  13        8.30       13.70      5.54 o 
 -13   9  13        1.11        0.13      4.94 o 
 -12   9  13       49.93       37.80     10.06 o 
 -11   9  13       38.77       44.36      8.61 o 
 -10   9  13       53.14       52.53      8.76 o 
  -9   9  13       30.46       32.14      7.48 o 
  -8   9  13       21.91       26.12      7.18 o 
  -7   9  13       38.43       44.87      8.40 o 
  -6   9  13       25.67       36.68      7.79 o 
  -5   9  13       10.51        6.64      5.77 o 
  -4   9  13        0.99        0.48      5.08 o 
  -3   9  13       77.85       86.18     10.58 o 
  -2   9  13       19.99       14.02      6.42 o 
  -1   9  13       13.15        2.49      9.37 o 
   0   9  13        0.07       -5.08      5.08 o 
   1   9  13       78.14       87.06      9.10 o 
   2   9  13       18.45       26.40      6.33 o 
   3   9  13       56.96       63.70      8.40 o 
   4   9  13       69.42       78.91     11.00 o 
   5   9  13       38.85       50.06      7.92 o 
   6   9  13       95.65       80.00      9.63 o 
   7   9  13      341.01      357.71     14.67 o 
   8   9  13      189.24      182.53     12.69 o 
   9   9  13       95.07       93.44     12.34 o 
  10   9  13      161.49      166.53     11.51 o 
  11   9  13      140.66      157.13     18.31 o 
  12   9  13      247.18      247.80     19.27 o 
  13   9  13      134.78      130.98     15.25 o 
  14   9  13        2.45       -7.98      7.98 o 
 -15  10  13        4.60       10.89      7.14 o 
 -14  10  13      117.32       92.37     12.07 o 
 -13  10  13        0.02       -4.53      5.65 o 
 -12  10  13       13.89       14.94      7.27 o 
 -11  10  13       17.62       19.04      7.12 o 
 -10  10  13       47.68       49.51      9.39 o 
  -9  10  13       31.69       16.79      7.35 o 
  -8  10  13        0.00       -0.14     10.02 o 
  -7  10  13      159.45      140.19     20.87 o 
  -6  10  13        1.15        1.71      6.02 o 
  -5  10  13      222.42      222.12     17.24 o 
  -4  10  13       34.04       23.98     11.35 o 
  -3  10  13       12.35        4.05      6.11 o 
  -2  10  13       23.62       18.84      7.35 o 
  -1  10  13        5.65       17.12      7.26 o 
   0  10  13        3.36        5.49      6.31 o 
   1  10  13       20.68       14.22      7.38 o 
   2  10  13       83.16      113.78     15.32 o 
   3  10  13        0.08        1.17      5.28 o 
   4  10  13      276.19      257.44     13.23 o 
   5  10  13        5.37       -2.92      4.67 o 
   6  10  13      366.07      390.68     15.23 o 
   7  10  13      142.33      147.55     10.87 o 
   8  10  13       65.89       54.70     11.16 o 
   9  10  13      109.80      114.80     13.89 o 
  10  10  13        0.89        0.32      8.43 o 
  11  10  13      133.70      147.07     15.76 o 
  12  10  13        0.06       -8.25      8.25 o 
 -13  11  13        4.85       10.34      7.56 o 
 -12  11  13       24.04       19.48      8.35 o 
 -11  11  13       58.21       52.40     10.38 o 
 -10  11  13      151.30      146.22     15.06 o 
  -9  11  13       75.33       60.76     13.61 o 
  -8  11  13      312.73      302.36     21.23 o 
  -7  11  13       84.36       80.27     11.93 o 
  -6  11  13       81.93       57.38     18.64 o 
  -5  11  13       81.82       86.44     12.26 o 
  -4  11  13      228.01      284.50     20.55 o 
  -3  11  13       28.62       33.39      9.36 o 
  -2  11  13       61.71       66.49     11.41 o 
  -1  11  13       96.03       95.30     12.96 o 
   0  11  13       51.91       63.16      8.70 o 
   1  11  13       60.63       63.69      8.82 o 
   2  11  13       65.18       61.21     14.92 o 
   3  11  13       30.87       26.82      7.32 o 
   4  11  13       16.11       13.03      6.67 o 
   5  11  13        0.74        7.19      8.33 o 
   6  11  13        3.73       15.24      8.85 o 
   7  11  13       26.52       23.29      9.83 o 
   8  11  13       71.32       54.77     11.62 o 
   9  11  13        0.01        3.00      8.76 o 
  10  11  13        2.11       17.16      9.73 o 
  -9  12  13      197.10      212.70     29.07 o 
  -8  12  13      312.13      344.91     40.84 o 
  -7  12  13      124.79      115.41     10.58 o 
  -6  12  13      130.15      126.52     11.05 o 
  -5  12  13        1.51       -1.11      5.74 o 
  -4  12  13      251.52      296.84     23.72 o 
  -3  12  13      126.78      151.07     16.34 o 
  -2  12  13       36.98       36.05      7.81 o 
  -1  12  13       44.45       44.97      8.20 o 
   0  12  13       56.34       59.64     16.34 o 
   1  12  13        6.90        9.30      8.09 o 
   2  12  13       74.35       54.92     10.93 o 
   3  12  13       78.71      103.59     12.86 o 
   4  12  13      239.36      262.79     19.05 o 
   5  12  13      138.95      143.25     15.16 o 
   6  12  13      111.60      121.31     15.86 o 
 -22   0  14        1.37        0.83      7.80 o 
 -21   0  14       15.54        9.36      7.96 o 
 -20   0  14        6.00        2.07      6.98 o 
 -19   0  14      360.18      369.87     24.04 o 
 -18   0  14        7.01        9.16      6.97 o 
 -17   0  14      689.54      698.03     34.08 o 
 -16   0  14      128.01      113.52     12.76 o 
 -15   0  14       48.62       52.41      8.78 o 
 -14   0  14      151.17      144.58     11.73 o 
 -13   0  14      463.95      475.72     23.03 o 
 -12   0  14       36.69       45.80      6.90 o 
 -11   0  14        7.42        2.90      3.45 o 
 -10   0  14      839.47      829.01     32.43 o 
  -9   0  14      108.97       95.67      7.23 o 
  -8   0  14        9.96       -0.98      2.30 o 
  -7   0  14     1050.58      940.45     33.75 o 
  -6   0  14      241.94      210.31     18.59 o 
  -5   0  14     1124.84      958.95     48.12 o 
  -4   0  14        0.23        3.31      6.11 o 
  -3   0  14      300.13      361.77     25.90 o 
  -2   0  14        5.97       11.29      6.88 o 
  -1   0  14      176.59      179.67      8.09 o 
   0   0  14      262.75      273.88     16.25 o 
   1   0  14      172.23      147.97      8.67 o 
   2   0  14      255.25      378.65     15.40 o 
   3   0  14       44.52       30.57     10.50 o 
   4   0  14      176.81      200.40     24.16 o 
   5   0  14        1.45        3.37      3.97 o 
   6   0  14      269.45      256.70     14.24 o 
   7   0  14       24.14       25.35      6.07 o 
   8   0  14      239.11      223.42     21.29 o 
   9   0  14       31.18       27.44      7.05 o 
  10   0  14      238.81      240.46     16.28 o 
  11   0  14      868.05      852.55     40.76 o 
  12   0  14       52.76       51.70     11.94 o 
  13   0  14       42.95       44.29     11.54 o 
  14   0  14      629.35      633.18     42.96 o 
  15   0  14       17.35       30.09      8.81 o 
  16   0  14       62.20       79.28     12.83 o 
  17   0  14       70.54       68.60     11.68 o 
  18   0  14        5.72       -3.42      7.97 o 
  19   0  14       63.62       76.25     17.87 o 
 -22   1  14        2.58        5.47      7.05 o 
 -21   1  14       76.18       99.38     10.71 o 
 -20   1  14       35.18       23.05      6.18 o 
 -19   1  14       57.71       59.93      7.95 o 
 -18   1  14      135.73      134.78     13.08 o 
 -17   1  14        0.00        4.85     10.46 o 
 -16   1  14       66.07       63.35      9.00 o 
 -15   1  14       10.42       11.60      3.88 o 
 -14   1  14       43.71       43.45      5.27 o 
 -13   1  14       18.68       13.60      3.67 o 
 -12   1  14       39.98       32.67      5.26 o 
 -11   1  14      169.68      158.58     14.78 o 
 -10   1  14      186.26      194.26      8.02 o 
  -9   1  14       18.11       14.80      3.77 o 
  -8   1  14       23.70       28.35      2.90 o 
  -7   1  14      146.44      132.07      4.51 o 
  -6   1  14        1.59        9.66      2.68 o 
  -5   1  14      362.25      327.61     12.21 o 
  -4   1  14     1076.77     1073.96     26.64 o 
  -3   1  14        5.70        9.04      1.74 o 
  -2   1  14       68.17       71.01      3.74 o 
  -1   1  14       10.07        7.40      2.57 o 
   0   1  14        0.35        1.80      1.82 o 
   1   1  14      334.03      340.72      9.85 o 
   2   1  14      138.66      152.71      6.74 o 
   3   1  14      765.70      895.33     36.76 o 
   4   1  14        2.39        1.09      2.59 o 
   5   1  14       54.12       46.01      4.83 o 
   6   1  14      218.24      216.20      9.56 o 
   7   1  14       69.33       64.13      6.06 o 
   8   1  14      146.59      135.65      8.73 o 
   9   1  14      327.99      331.35     12.83 o 
  10   1  14      265.14      287.36     12.35 o 
  11   1  14      164.44      163.45     10.60 o 
  12   1  14      247.20      233.91     12.90 o 
  13   1  14       17.90       15.76      5.20 o 
  14   1  14       41.70       38.50      6.79 o 
  15   1  14       20.24       24.95      6.16 o 
  16   1  14        0.82        6.43      5.26 o 
  17   1  14      240.49      226.82     14.79 o 
  18   1  14      143.52      132.01     11.84 o 
  19   1  14        2.73       -4.21      9.43 o 
 -22   2  14       24.70       26.15      7.31 o 
 -21   2  14        0.02        4.20     10.24 o 
 -20   2  14        4.24        6.30      5.12 o 
 -19   2  14       63.65       72.33      8.90 o 
 -18   2  14        7.43        2.53      4.90 o 
 -17   2  14       32.02       44.04     10.22 o 
 -16   2  14       29.82       19.91      4.88 o 
 -15   2  14        0.60       -2.95      3.18 o 
 -14   2  14        1.58        1.79      3.37 o 
 -13   2  14      142.24      145.29      8.49 o 
 -12   2  14       32.81       42.09      4.98 o 
 -11   2  14      147.60      127.77      7.15 o 
 -10   2  14       29.58       34.69      4.02 o 
  -9   2  14        4.01        5.03      2.36 o 
  -8   2  14        0.30        1.64      1.93 o 
  -7   2  14        4.48        1.81      1.78 o 
  -6   2  14      312.61      311.93     11.05 o 
  -5   2  14       22.29       47.16      4.59 o 
  -4   2  14       43.34       40.66      4.33 o 
  -3   2  14       59.46       96.58      6.83 o 
  -2   2  14        9.33       15.77      3.28 o 
  -1   2  14      170.35      158.41      4.78 o 
   0   2  14      149.84      170.42      6.70 o 
   1   2  14      184.18      179.77      7.23 o 
   2   2  14      129.28      126.64      6.43 o 
   3   2  14      612.56      587.61     15.52 o 
   4   2  14      209.94      193.21      8.77 o 
   5   2  14      745.92      743.56     19.20 o 
   6   2  14       49.37       42.85      5.00 o 
   7   2  14      229.32      262.85     10.84 o 
   8   2  14      184.38      167.13      9.72 o 
   9   2  14       37.52       27.84      5.17 o 
  10   2  14       73.58       74.60     10.81 o 
  11   2  14      281.73      275.37     27.48 o 
  12   2  14      455.32      393.33     15.53 o 
  13   2  14        0.06       -1.90      4.31 o 
  14   2  14       42.80       39.94      6.99 o 
  15   2  14       34.84       29.86      6.48 o 
  16   2  14      112.26      128.04     10.92 o 
  17   2  14      246.85      265.77     16.20 o 
  18   2  14       19.10       22.35      8.09 o 
  19   2  14      108.38      115.52     21.48 o 
 -22   3  14        0.21       -4.88      6.09 o 
 -21   3  14       24.67       22.84      8.10 o 
 -20   3  14        0.00       -2.07      4.46 o 
 -19   3  14      134.60      150.76     12.33 o 
 -18   3  14       47.64       56.51      7.81 o 
 -17   3  14      107.03       96.95      9.38 o 
 -16   3  14       40.47       41.21      6.40 o 
 -15   3  14       64.29       52.36      6.53 o 
 -14   3  14      212.79      220.98     11.20 o 
 -13   3  14       37.35       25.73      4.89 o 
 -12   3  14       82.51       93.93     10.40 o 
 -11   3  14      228.25      221.95     11.51 o 
 -10   3  14      242.21      255.53     22.56 o 
  -9   3  14        2.37       -0.03      2.51 o 
  -8   3  14        0.03        3.23      2.41 o 
  -7   3  14        3.11        3.99      2.42 o 
  -6   3  14      122.32      107.14      5.93 o 
  -5   3  14        1.29        7.07      2.31 o 
  -4   3  14        1.17        0.16      1.98 o 
  -3   3  14      183.31      177.92      6.76 o 
  -2   3  14      577.96      616.59     15.07 o 
  -1   3  14      567.87      596.74     20.56 o 
   0   3  14        1.34        1.05      2.73 o 
   1   3  14      227.64      235.47     13.43 o 
   2   3  14       19.42       12.81      3.25 o 
   3   3  14        6.87        6.11      3.21 o 
   4   3  14       25.92       26.43      4.14 o 
   5   3  14      197.56      200.45      9.36 o 
   6   3  14      159.79      145.77      8.60 o 
   7   3  14      339.46      336.57     12.36 o 
   8   3  14       66.76       75.86     12.06 o 
   9   3  14       54.79       53.42      6.18 o 
  10   3  14        4.90        0.71      4.68 o 
  11   3  14        3.37       -3.71      3.71 o 
  12   3  14       29.23       30.27      5.99 o 
  13   3  14       25.04       35.06      6.40 o 
  14   3  14      473.91      466.55     17.92 o 
  15   3  14       13.44       19.79      6.14 o 
  16   3  14       44.58       52.80      8.74 o 
  17   3  14       39.79       30.78      8.30 o 
  18   3  14       56.89       46.68      9.31 o 
  19   3  14        0.13        1.34      9.29 o 
 -21   4  14       47.75       48.60      8.65 o 
 -20   4  14       46.76       42.94      8.01 o 
 -19   4  14      273.45      258.82     15.00 o 
 -18   4  14      185.60      156.72     12.58 o 
 -17   4  14        2.05        0.66      5.58 o 
 -16   4  14       30.18       25.77      5.86 o 
 -15   4  14       31.78       33.20      6.04 o 
 -14   4  14       98.29       91.12      8.34 o 
 -13   4  14       31.69       34.59      6.77 o 
 -12   4  14        0.28       -1.91      6.77 o 
 -11   4  14       68.35       67.32     14.95 o 
 -10   4  14        6.04        3.87      3.35 o 
  -9   4  14       38.66       40.14      5.05 o 
  -8   4  14        2.79        1.41      2.78 o 
  -7   4  14       53.66       60.82      5.65 o 
  -6   4  14       84.59       82.75      6.52 o 
  -5   4  14       92.36       77.27      9.96 o 
  -4   4  14      139.11      150.83      7.78 o 
  -3   4  14      500.62      499.59     19.15 o 
  -2   4  14      105.39      123.09      8.77 o 
  -1   4  14        8.72        6.91      3.25 o 
   0   4  14       74.30       80.96      5.78 o 
   1   4  14      163.63      172.62      8.02 o 
   2   4  14       19.56       19.73      3.75 o 
   3   4  14     1011.39     1024.79     24.37 o 
   4   4  14        4.69       12.48      3.63 o 
   5   4  14      531.89      486.15     16.44 o 
   6   4  14      539.44      565.46     26.81 o 
   7   4  14        1.22        0.26      3.31 o 
   8   4  14       99.26      101.01      8.06 o 
   9   4  14      131.39      128.23      9.50 o 
  10   4  14       53.21       52.31      6.59 o 
  11   4  14      133.06      139.54     10.32 o 
  12   4  14       11.25        9.03      5.03 o 
  13   4  14        9.76       10.42      5.73 o 
  14   4  14      225.47      221.26     13.82 o 
  15   4  14       36.22       41.51     10.39 o 
  16   4  14       43.25       54.75      9.18 o 
  17   4  14       13.33        7.01      9.11 o 
  18   4  14       39.71       36.07     10.91 o 
 -21   5  14        6.23        8.24      6.27 o 
 -20   5  14        0.41       -3.60      5.06 o 
 -19   5  14        4.01        1.16      6.76 o 
 -18   5  14      137.57      127.42     21.35 o 
 -17   5  14       95.96      103.53     10.59 o 
 -16   5  14      327.52      292.17     15.20 o 
 -15   5  14       82.24       67.37      8.29 o 
 -14   5  14        9.56        5.53      4.42 o 
 -13   5  14       27.32       18.29      9.96 o 
 -12   5  14        2.64        2.93      3.76 o 
 -11   5  14       26.11       25.13      5.17 o 
 -10   5  14       48.22       45.94      6.04 o 
  -9   5  14      246.06      262.57     12.27 o 
  -8   5  14        6.69        6.70      3.65 o 
  -7   5  14       25.86       22.57      4.51 o 
  -6   5  14       25.49       29.28      4.00 o 
  -5   5  14      103.23      104.58      8.32 o 
  -4   5  14      187.50      193.36      9.40 o 
  -3   5  14        0.97       -3.11      3.24 o 
  -2   5  14      225.52      217.22     10.11 o 
  -1   5  14      317.50      350.43     12.94 o 
   0   5  14      416.96      402.82     14.44 o 
   1   5  14      108.92      113.03      8.55 o 
   2   5  14       91.91       84.85      8.36 o 
   3   5  14      331.71      338.10     21.69 o 
   4   5  14      209.98      225.32     12.56 o 
   5   5  14       49.31       55.89      5.97 o 
   6   5  14        7.38        8.42      3.83 o 
   7   5  14       16.54       14.33      4.90 o 
   8   5  14        0.54        0.07      3.61 o 
   9   5  14        1.89       -1.51      4.53 o 
  10   5  14      100.97      120.39      9.46 o 
  11   5  14        4.28       -0.40      4.24 o 
  12   5  14       19.27       14.88      5.49 o 
  13   5  14      120.28      114.95     12.60 o 
  14   5  14      128.52      117.29     10.39 o 
  15   5  14        6.45       -0.90      6.52 o 
  16   5  14       33.12       25.09     10.50 o 
  17   5  14        5.67        8.44      7.57 o 
 -20   6  14        8.44        5.02      6.03 o 
 -19   6  14       23.06       12.26      6.57 o 
 -18   6  14        4.27       -0.48      5.14 o 
 -17   6  14        0.01       -3.48      4.59 o 
 -16   6  14       89.89       82.45      9.57 o 
 -15   6  14       29.88       31.27      6.72 o 
 -14   6  14        3.97        6.11      4.68 o 
 -13   6  14        5.35        8.43      4.69 o 
 -12   6  14      194.11      190.72     12.19 o 
 -11   6  14        3.82        4.38      4.22 o 
 -10   6  14        0.05       -0.51      3.76 o 
  -9   6  14      161.62      133.56     10.46 o 
  -8   6  14      219.23      218.18      9.79 o 
  -7   6  14       11.21        6.42      3.47 o 
  -6   6  14      220.11      225.53     12.02 o 
  -5   6  14       25.89       39.43      6.15 o 
  -4   6  14       32.33       18.41      4.90 o 
  -3   6  14       54.35       43.00      5.63 o 
  -2   6  14        0.00       -3.02      3.10 o 
  -1   6  14       26.29       21.45      4.86 o 
   0   6  14        2.67        8.90      4.02 o 
   1   6  14      223.95      227.63     11.59 o 
   2   6  14       80.22       69.23     10.20 o 
   3   6  14       26.68       23.57      5.16 o 
   4   6  14        5.46        8.17      4.25 o 
   5   6  14       73.67       71.53      7.80 o 
   6   6  14        1.47        2.71      5.15 o 
   7   6  14       93.63       94.17      7.99 o 
   8   6  14        0.22       -3.02      3.64 o 
   9   6  14       17.53       11.54      4.79 o 
  10   6  14       14.36       18.32      5.40 o 
  11   6  14      450.96      469.97     20.38 o 
  12   6  14        7.03        1.49      6.76 o 
  13   6  14        0.44        3.17      4.84 o 
  14   6  14       26.87       33.18      6.46 o 
  15   6  14       19.96       23.81      9.87 o 
  16   6  14        7.93       -7.72      8.50 o 
  17   6  14       84.63       84.88     14.29 o 
 -19   7  14        3.44        0.53      6.00 o 
 -18   7  14        2.57        3.03      8.88 o 
 -17   7  14       56.38       46.33      8.43 o 
 -16   7  14       18.87       26.58      7.04 o 
 -15   7  14       62.79       58.70      8.69 o 
 -14   7  14       52.25       39.80      7.43 o 
 -13   7  14        0.98        1.64      4.82 o 
 -12   7  14       93.02       96.69     17.47 o 
 -11   7  14       14.35       25.26      8.21 o 
 -10   7  14        5.22       10.15      4.06 o 
  -9   7  14        4.47        4.96      3.74 o 
  -8   7  14       87.48      101.97      9.80 o 
  -7   7  14       29.72       46.50      7.23 o 
  -6   7  14        4.08        6.47      4.57 o 
  -5   7  14      186.00      172.12     13.96 o 
  -4   7  14       61.59       68.66      8.36 o 
  -3   7  14       44.95       37.90      6.91 o 
  -2   7  14       16.47       16.66      4.76 o 
  -1   7  14      131.09      148.47     10.32 o 
   0   7  14        0.58        4.77      3.91 o 
   1   7  14       20.58       23.31      5.31 o 
   2   7  14      132.42      142.26     14.83 o 
   3   7  14        0.16       -4.53      4.53 o 
   4   7  14       54.74       51.18      7.12 o 
   5   7  14       12.12       11.62      5.33 o 
   6   7  14        0.02       -4.15      4.43 o 
   7   7  14       79.29       86.16      9.61 o 
   8   7  14        6.72        9.85      5.35 o 
   9   7  14       90.69      100.75     10.41 o 
  10   7  14       58.07       73.77      9.15 o 
  11   7  14      104.84      106.56     11.08 o 
  12   7  14        8.67       18.23      5.51 o 
  13   7  14       39.83       41.95     10.07 o 
  14   7  14        4.47       10.53     11.44 o 
  15   7  14       50.22       68.53     13.82 o 
  16   7  14        4.24        2.18     12.52 o 
 -18   8  14       17.17        8.33      6.45 o 
 -17   8  14       77.87       82.26     10.96 o 
 -16   8  14       52.86       56.49     25.55 o 
 -15   8  14       50.49       42.23      9.26 o 
 -14   8  14        6.41        5.74      4.71 o 
 -13   8  14       27.97       26.25      5.69 o 
 -12   8  14        0.24        0.17      4.26 o 
 -11   8  14      326.30      329.54     14.22 o 
 -10   8  14        8.57       15.35      6.04 o 
  -9   8  14        2.15        5.90      5.22 o 
  -8   8  14      182.12      177.90     13.62 o 
  -7   8  14        0.30        3.82      4.96 o 
  -6   8  14       15.62       17.44      6.22 o 
  -5   8  14       51.75       50.15      8.10 o 
  -4   8  14       30.15       38.16      7.36 o 
  -3   8  14       39.54       63.64      8.93 o 
  -2   8  14       37.73       43.57      8.13 o 
  -1   8  14       15.83       15.12      6.27 o 
   0   8  14        6.53        7.59      4.86 o 
   1   8  14       13.59        7.19      5.72 o 
   2   8  14        8.95       14.92     10.21 o 
   3   8  14        0.33        1.14      4.50 o 
   4   8  14        0.25       -2.23      6.54 o 
   5   8  14        0.29       -2.72      4.30 o 
   6   8  14       15.45        6.64      5.27 o 
   7   8  14        0.02       -0.68      5.14 o 
   8   8  14      122.93      143.66     12.28 o 
   9   8  14        0.16       -1.97      7.71 o 
  10   8  14      165.08      173.86     22.56 o 
  11   8  14       13.72       10.81      5.96 o 
  12   8  14        0.51       -1.80      5.37 o 
  13   8  14       32.26       31.38     16.34 o 
  14   8  14       31.05       55.30     13.96 o 
 -16   9  14        0.62       -0.85      5.08 o 
 -15   9  14      197.51      203.37     13.71 o 
 -14   9  14       16.84       17.10      5.93 o 
 -13   9  14        4.89        2.12      5.65 o 
 -12   9  14        0.01       -1.15      5.21 o 
 -11   9  14        6.61        9.39      6.11 o 
 -10   9  14      109.44      117.83     12.14 o 
  -9   9  14       43.91       43.59      8.49 o 
  -8   9  14        3.11        0.12      5.41 o 
  -7   9  14        6.94       -0.08      5.68 o 
  -6   9  14       35.39       30.45      7.88 o 
  -5   9  14      335.75      347.05     44.88 o 
  -4   9  14        3.52        5.05      5.87 o 
  -3   9  14       55.20       56.69      9.30 o 
  -2   9  14       17.52        6.47      6.30 o 
  -1   9  14      487.50      434.40     24.19 o 
   0   9  14       68.32       69.85     10.34 o 
   1   9  14      123.76      122.05     10.87 o 
   2   9  14        0.19       -3.65      4.60 o 
   3   9  14       60.32       53.26      8.29 o 
   4   9  14      262.25      300.62     16.60 o 
   5   9  14      139.04      167.05     24.35 o 
   6   9  14      204.83      193.77     14.01 o 
   7   9  14       14.65       29.87     12.29 o 
   8   9  14      199.92      210.44     31.12 o 
   9   9  14       36.34       52.91      7.69 o 
  10   9  14       40.67       45.55      8.26 o 
  11   9  14       11.26       11.71      9.46 o 
  12   9  14        6.35       -3.78      8.50 o 
  13   9  14       31.33       30.27     16.22 o 
 -14  10  14        1.00        3.85      9.14 o 
 -13  10  14       74.04       76.03     11.35 o 
 -12  10  14        0.55       -0.13      5.63 o 
 -11  10  14       20.03       22.90      7.81 o 
 -10  10  14        2.22       12.32      7.05 o 
  -9  10  14      276.41      313.48     18.53 o 
  -8  10  14      184.06      194.58     16.20 o 
  -7  10  14       48.02       47.79      9.28 o 
  -6  10  14       57.48       53.17      9.70 o 
  -5  10  14        3.67        0.43      6.22 o 
  -4  10  14       33.25       24.87      8.10 o 
  -3  10  14      174.45      173.38     15.58 o 
  -2  10  14      104.21       99.83     12.53 o 
  -1  10  14       96.80       92.32     12.14 o 
   0  10  14       22.22       19.40      8.39 o 
   1  10  14        2.70       14.66      7.57 o 
   2  10  14        4.13       -3.58      6.31 o 
   3  10  14       39.17       32.71      7.46 o 
   4  10  14       29.85       27.06      7.12 o 
   5  10  14       33.28       36.62      7.87 o 
   6  10  14      156.45      166.51     19.29 o 
   7  10  14       92.01       87.17      8.88 o 
   8  10  14        0.05        0.50      6.75 o 
   9  10  14        3.66       -4.21      9.24 o 
  10  10  14       54.04       57.66     11.73 o 
  11  10  14       82.32       76.52     13.20 o 
 -11  11  14        1.68        5.78      7.07 o 
 -10  11  14       13.35       16.61      8.29 o 
  -9  11  14       13.39        5.31      7.22 o 
  -8  11  14       98.65      132.25     15.91 o 
  -7  11  14        0.63       -4.12      6.90 o 
  -6  11  14      235.84      253.10     19.36 o 
  -5  11  14       63.92       82.40     12.22 o 
  -4  11  14        0.03       -3.96      6.93 o 
  -3  11  14      289.54      294.11     21.21 o 
  -2  11  14      170.21      168.35     16.45 o 
  -1  11  14       48.16       36.04      9.79 o 
   0  11  14        6.24        3.35      7.52 o 
   1  11  14        0.26       -5.08      6.34 o 
   2  11  14       25.48       24.88      9.09 o 
   3  11  14        2.51       17.32      8.67 o 
   4  11  14      239.03      287.47     18.68 o 
   5  11  14       34.52       55.06     11.85 o 
   6  11  14      152.90      167.88     15.93 o 
   7  11  14        2.04        1.38      8.82 o 
   8  11  14       28.48       23.35     10.26 o 
  -7  12  14       31.46       37.26     10.30 o 
  -6  12  14       27.86       37.88     12.08 o 
  -5  12  14        0.35       -6.89      6.89 o 
  -4  12  14        6.13       20.34      9.02 o 
  -3  12  14      130.40      124.35     15.49 o 
  -2  12  14        4.05        0.91      9.79 o 
  -1  12  14        8.07       24.13      8.49 o 
   0  12  14       31.09       39.36      8.38 o 
   1  12  14        0.41        5.69      7.99 o 
   2  12  14        6.27        2.61      8.28 o 
   3  12  14       19.56       20.81      9.68 o 
   4  12  14      136.48      162.14     15.71 o 
 -22   1  15       18.94       18.20      6.62 o 
 -21   1  15       26.48       33.30      7.25 o 
 -20   1  15       47.06       61.83      8.34 o 
 -19   1  15       53.66       50.62     12.18 o 
 -18   1  15       15.22       22.30      5.60 o 
 -17   1  15      272.43      295.71     14.07 o 
 -16   1  15       83.07       86.97      8.09 o 
 -15   1  15      227.58      244.50     17.10 o 
 -14   1  15       13.40        9.84      3.63 o 
 -13   1  15      144.91      143.41      8.15 o 
 -12   1  15      135.46      150.83      8.06 o 
 -11   1  15      926.11      933.82     26.13 o 
 -10   1  15      339.39      356.17     12.01 o 
  -9   1  15       81.55       92.29      5.07 o 
  -8   1  15       91.21       92.23      4.72 o 
  -7   1  15      151.18      112.82      7.90 o 
  -6   1  15       96.17       78.90      5.55 o 
  -5   1  15       55.84       39.42      3.82 o 
  -4   1  15       33.05       28.18      7.55 o 
  -3   1  15        3.46        4.80      2.41 o 
  -2   1  15       82.40       77.44      5.27 o 
  -1   1  15       50.80       50.04      5.72 o 
   0   1  15      618.69      644.19     15.37 o 
   1   1  15      806.30      811.66     18.92 o 
   2   1  15      181.04      158.93      7.14 o 
   3   1  15      652.90      620.21     16.33 o 
   4   1  15      316.11      299.22     10.64 o 
   5   1  15      189.58      176.49      8.70 o 
   6   1  15       23.44       20.10      4.09 o 
   7   1  15       11.86        5.77      3.63 o 
   8   1  15        0.12       -2.41      3.10 o 
   9   1  15      102.82      107.32      8.33 o 
  10   1  15       12.64       22.70      5.13 o 
  11   1  15      134.04      129.22      9.71 o 
  12   1  15        6.56        0.68      4.29 o 
  13   1  15      257.79      244.11     13.98 o 
  14   1  15      130.37      125.98     10.60 o 
  15   1  15        6.56        7.51      5.50 o 
  16   1  15       65.67       73.60     12.03 o 
  17   1  15       40.16       41.44     10.32 o 
  18   1  15       27.96       32.22      8.39 o 
 -22   2  15       28.11       20.66     10.46 o 
 -21   2  15       19.92       16.62      6.33 o 
 -20   2  15      123.44      112.11     11.09 o 
 -19   2  15        1.96        1.52      4.70 o 
 -18   2  15        6.16       10.73      5.06 o
[truncated: 104,202 more chars]
